# Supplementary material for: Translating genomic tools to Raman spectroscopy analysis enables high-dimensional tissue characterization on molecular resolution
Source: Nat Commun. 2023 Sep 19;14:5799. doi: 10.1038/s41467-023-41417-0 (PMC10509269; doi:10.1038/s41467-023-41417-0)
Supplement: Supplementary file 4 — Source Data [file 41467_2023_41417_MOESM4_ESM.xlsx]

## Sheet: Fig. 1
Fig. 1g		Cluster 0	Cluster 1	Cluster 2	Cluster 3	Cluster 4	Cluster 5	Cluster 6	Cluster 7
	392.986	0.00421989	0.00428236	0.00443441	0.00439819	0.00448125	0.00425606	0.00432967	0.00415543
	397.587	0.00423453	0.00429827	0.00443828	0.00441557	0.00448917	0.00426776	0.00433692	0.00421463
	402.186	0.00423847	0.00429603	0.00443331	0.00440769	0.00446838	0.00425587	0.00432407	0.00421698
	406.782	0.00425455	0.00430907	0.00443486	0.0044119	0.00446886	0.00427121	0.00433541	0.00422602
	411.376	0.00425824	0.00430979	0.00443614	0.00440754	0.00445211	0.00428589	0.00433251	0.00423477
	415.967	0.00425623	0.00431009	0.00444073	0.00441554	0.0044514	0.00427786	0.00433253	0.0042256
	420.556	0.00423547	0.00428765	0.00443182	0.00439692	0.00443458	0.00425173	0.00431823	0.00419124
	425.142	0.00422458	0.00428013	0.00443148	0.00439108	0.0044255	0.00424112	0.00431045	0.0041983
	429.726	0.00420412	0.00426414	0.00442814	0.00437653	0.00440541	0.00421667	0.00428455	0.00413954
	434.307	0.00419293	0.00425226	0.0044273	0.00437089	0.00439444	0.00420592	0.00427431	0.00412136
	438.885	0.00417553	0.00423742	0.00442437	0.00435839	0.00437628	0.00419486	0.00426649	0.00412482
	443.461	0.00418096	0.00424505	0.00442892	0.00436678	0.00436482	0.00420352	0.00427136	0.00412379
	448.035	0.00417844	0.00423909	0.00442269	0.0043557	0.00433743	0.00419149	0.00425557	0.00411724
	452.606	0.00419971	0.00425646	0.00442599	0.00435825	0.00433486	0.0042161	0.00426956	0.00413496
	457.174	0.00418827	0.004248	0.0044174	0.00434814	0.0043202	0.00421003	0.00424895	0.00411553
	461.74	0.0041983	0.00424877	0.00442195	0.00434998	0.00431731	0.00421318	0.00425223	0.00418387
	466.303	0.00419384	0.00424319	0.00441556	0.0043385	0.00431942	0.00420703	0.00424906	0.00415118
	470.864	0.00419005	0.00424195	0.00441419	0.00434207	0.00431727	0.00420307	0.00424903	0.00415575
	475.423	0.00418837	0.00423566	0.00440436	0.00433099	0.00430486	0.00420129	0.00423945	0.00415949
	479.978	0.00420419	0.0042512	0.00442103	0.00434607	0.00431679	0.0042221	0.00425829	0.00417221
	484.532	0.0041842	0.00422644	0.00439184	0.00432073	0.00428596	0.00418868	0.0042436	0.004134
	489.083	0.00419047	0.00423793	0.00439465	0.00432994	0.00429017	0.00420456	0.00425998	0.00415385
	493.631	0.00417944	0.00422525	0.00438277	0.00431616	0.00427856	0.00418985	0.00426992	0.00414444
	498.177	0.00417145	0.00422388	0.00438436	0.00432037	0.00428723	0.00419344	0.00429044	0.00413871
	502.72	0.00415741	0.00421067	0.00437413	0.00431288	0.00428254	0.00418161	0.00426065	0.00413041
	507.261	0.00416136	0.00421635	0.00437079	0.00432124	0.00429373	0.0041799	0.00424888	0.00416353
	511.799	0.00417437	0.00422685	0.00436435	0.00432652	0.00430519	0.00418795	0.00424181	0.00415074
	516.335	0.00420176	0.00424821	0.00437094	0.0043307	0.00431591	0.0042064	0.00425652	0.00415218
	520.868	0.00421459	0.00425586	0.00436474	0.00433335	0.00431704	0.00421775	0.00426275	0.0042127
	525.399	0.00423378	0.00426802	0.00436896	0.00433983	0.00434101	0.00423715	0.00427341	0.00421463
	529.927	0.00424262	0.00427374	0.00437585	0.00435031	0.00436882	0.00423985	0.00428862	0.00423474
	534.453	0.00424901	0.00428213	0.00438706	0.00435951	0.00438237	0.00424651	0.00428709	0.00426704
	538.976	0.00426208	0.00429351	0.0043952	0.00436814	0.00438564	0.00425937	0.00430069	0.00428161
	543.497	0.00427255	0.00430058	0.00440981	0.00437554	0.00437957	0.00425953	0.00430272	0.00428552
	548.015	0.00427421	0.00429914	0.00441097	0.00437531	0.00437554	0.00426297	0.00430105	0.0042949
	552.531	0.00427799	0.00430704	0.00442413	0.00438616	0.00438483	0.00426977	0.00431096	0.00428217
	557.045	0.00428304	0.00430643	0.00442076	0.00438602	0.00439872	0.00427648	0.00430355	0.00431047
	561.556	0.0042757	0.00430725	0.00441865	0.00438463	0.00441148	0.00426987	0.00430369	0.0042904
	566.064	0.00426734	0.00429593	0.00440774	0.00437477	0.00441557	0.0042599	0.0043154	0.00433319
	570.57	0.00426205	0.00428672	0.00440419	0.00437107	0.00442439	0.00425212	0.00428665	0.0042959
	575.074	0.00424093	0.00426313	0.00438651	0.00434448	0.00439963	0.00423862	0.00426533	0.00426131
	579.575	0.00421412	0.00424298	0.00438228	0.00432678	0.00436267	0.00421403	0.00424359	0.00424379
	584.073	0.00418448	0.00421269	0.00436688	0.00429908	0.00432263	0.004184	0.00421489	0.00421007
	588.569	0.00417296	0.00420326	0.00436093	0.00429042	0.00429937	0.00417578	0.00421246	0.00420458
	593.063	0.00415676	0.00418919	0.00434815	0.00427714	0.00427821	0.00415732	0.00420666	0.00417024
	597.554	0.00414525	0.00417394	0.00433836	0.00426695	0.00426281	0.00415268	0.00419485	0.0041575
	602.043	0.00413117	0.00415885	0.00432821	0.00424792	0.00424402	0.00413514	0.00416674	0.00414808
	606.529	0.00411149	0.00414197	0.00431616	0.00422647	0.00421563	0.00412225	0.00414677	0.00410856
	611.013	0.00409235	0.00412071	0.0042968	0.00420725	0.00418607	0.0041031	0.00412177	0.00410914
	615.494	0.00410567	0.00412943	0.00429003	0.00420114	0.00417724	0.00410744	0.0041309	0.00411488
	619.973	0.00416304	0.00417379	0.00427248	0.00421315	0.00419651	0.00415129	0.00415447	0.00417403
	624.45	0.00416565	0.00417209	0.00426867	0.00421371	0.00418309	0.00415782	0.0041485	0.00415905
	628.924	0.00408241	0.00410636	0.00425602	0.00416455	0.00413057	0.00409271	0.00411198	0.0040829
	633.396	0.00407769	0.0040995	0.00425026	0.00415785	0.00411278	0.00408922	0.0040948	0.00409189
	637.865	0.00409539	0.00411065	0.00423459	0.00415462	0.00410642	0.00409225	0.00410569	0.00407977
	642.332	0.00416402	0.00416331	0.00423317	0.00418078	0.00413417	0.00415194	0.00414581	0.00414034
	646.796	0.0041574	0.00415744	0.00421954	0.00417578	0.00412765	0.00414921	0.00413591	0.00415045
	651.258	0.00410504	0.00411398	0.004218	0.00415075	0.00410334	0.00410449	0.00410847	0.00411974
	655.717	0.00409064	0.00409823	0.00420678	0.00413531	0.00409276	0.00409331	0.00409519	0.00407927
	660.174	0.00410399	0.00410545	0.00420509	0.00413879	0.00409672	0.00410129	0.00410853	0.00416029
	664.629	0.00410236	0.00410227	0.00419372	0.00413234	0.00409497	0.00410491	0.00413415	0.00414045
	669.081	0.00410666	0.00409908	0.00418906	0.00412879	0.00410281	0.00410076	0.00415176	0.0041314
	673.531	0.0041072	0.00410415	0.00418026	0.00412891	0.00410203	0.004103	0.0041576	0.00414133
	677.978	0.00411048	0.00410044	0.0041739	0.00412441	0.00409662	0.00410711	0.00414639	0.00416146
	682.423	0.00411352	0.00409761	0.00416803	0.00411436	0.00409293	0.00410188	0.00413442	0.00417252
	686.866	0.00411741	0.00410161	0.0041686	0.00411679	0.00409527	0.00410359	0.00411127	0.00416934
	691.306	0.00412196	0.00410024	0.00415617	0.00410631	0.00408888	0.004105	0.00407412	0.00414013
	695.743	0.00417033	0.0041488	0.00418015	0.00414498	0.00412482	0.00415048	0.00409795	0.00420609
	700.179	0.00417043	0.00414911	0.00415156	0.00412862	0.00410577	0.00414802	0.00406507	0.0041814
	704.611	0.00416059	0.00414767	0.0041388	0.0041218	0.00411062	0.00413609	0.00405684	0.00420222
	709.042	0.00412843	0.00414378	0.00412811	0.00410981	0.00412248	0.00412152	0.0040612	0.00416647
	713.47	0.00411968	0.00417351	0.00412472	0.00413106	0.00417128	0.00412231	0.00409324	0.00413836
	717.896	0.0041107	0.00418634	0.0041194	0.00413267	0.00419776	0.00411253	0.00411121	0.00410913
	722.319	0.00410628	0.00417	0.00411503	0.0041298	0.00419393	0.00411423	0.00414818	0.00411992
	726.74	0.0040996	0.00413934	0.00411145	0.0041161	0.00415373	0.00409695	0.00418217	0.00412327
	731.158	0.00409657	0.00412248	0.00411405	0.00410564	0.00411453	0.00409544	0.00416244	0.00411802
	735.574	0.00411239	0.00412233	0.00410689	0.00409582	0.00410218	0.00410673	0.00411468	0.00412723
	739.988	0.0041566	0.00415057	0.00411073	0.00411184	0.0041111	0.00413154	0.00412066	0.0042153
	744.399	0.00419268	0.00416792	0.00411369	0.0041191	0.0041083	0.00416009	0.00413118	0.0042363
	748.808	0.00422887	0.00418472	0.00412136	0.00412831	0.0041194	0.00418239	0.00416372	0.00433203
	753.215	0.00425591	0.00420603	0.00411448	0.00413779	0.00414105	0.00420618	0.00416286	0.00433799
	757.619	0.0043001	0.00423822	0.00412638	0.00417131	0.00416268	0.0042416	0.00415725	0.00440722
	762.021	0.00427422	0.00421867	0.00412454	0.00416196	0.0041635	0.0042285	0.00414237	0.00433117
	766.42	0.00421971	0.00418042	0.00412785	0.0041411	0.00414881	0.00418314	0.00411828	0.00428174
	770.817	0.00417069	0.00414247	0.00413584	0.00413534	0.00413926	0.00414914	0.00412303	0.00422274
	775.212	0.00414743	0.0041263	0.00413805	0.00413369	0.00413515	0.00413279	0.00419435	0.00420396
	779.604	0.00412041	0.00411373	0.00413462	0.00413537	0.00412932	0.00410517	0.00431075	0.0041817
	783.994	0.00410341	0.00410632	0.0041387	0.00413901	0.00412384	0.00409917	0.00437765	0.00414489
	788.382	0.00407233	0.00408069	0.00413512	0.00412143	0.00409784	0.00406803	0.00435125	0.00410126
	792.767	0.00405168	0.00406119	0.0041398	0.00410695	0.00407851	0.00405383	0.00430655	0.00407823
	797.15	0.00403768	0.00404919	0.004132	0.00408927	0.0040575	0.00404139	0.0042305	0.00407329
	801.53	0.00404485	0.00405747	0.00413921	0.00409073	0.00406304	0.00405173	0.00417775	0.00408767
	805.908	0.00404668	0.00405606	0.00412653	0.0040884	0.00408321	0.00405137	0.00413157	0.00407239
	810.284	0.00405811	0.00406773	0.00412886	0.00410073	0.00414092	0.00405703	0.0041143	0.00408503
	814.658	0.00406531	0.00407348	0.00412126	0.00410935	0.00418586	0.00407436	0.00410125	0.00406742
	819.029	0.00410388	0.00410321	0.00412006	0.00411632	0.00418575	0.00410791	0.00411279	0.00416306
	823.397	0.00417308	0.00415664	0.0041158	0.00413325	0.00414713	0.00415626	0.00413852	0.00418561
	827.764	0.0042284	0.00419877	0.00411336	0.00414472	0.00412559	0.0042	0.00416261	0.00421841
	832.128	0.00421253	0.00418984	0.00410228	0.0041353	0.00411146	0.0041903	0.00415986	0.00419219
	836.49	0.00417739	0.00416815	0.00410535	0.00412486	0.0041279	0.00417575	0.00415853	0.00414821
	840.849	0.00414646	0.00414651	0.00409674	0.00411565	0.00416979	0.0041533	0.0041326	0.00414476
	845.206	0.00417461	0.00417541	0.00410324	0.00415144	0.00426991	0.0041766	0.0041477	0.00411617
	849.56	0.00424481	0.00423703	0.00409849	0.00419508	0.0043954	0.00423462	0.00418411	0.00416409
	853.913	0.00429922	0.00429039	0.0041012	0.00423824	0.00451455	0.00427222	0.00422342	0.00422717
	858.263	0.00426368	0.00426376	0.0040915	0.00422572	0.00452736	0.00424674	0.00419258	0.00420419
	862.61	0.00420793	0.0042097	0.00410004	0.00419302	0.00445026	0.00420711	0.00414779	0.00415603
	866.956	0.00413704	0.004144	0.00409529	0.00414111	0.00436179	0.00415854	0.00409624	0.00410377
	871.299	0.00411162	0.00412179	0.00409928	0.00413532	0.0043387	0.00414475	0.00407994	0.00408809
	875.639	0.00413226	0.00413151	0.00409796	0.00413705	0.00434201	0.00417365	0.00408861	0.00408121
	879.978	0.00415463	0.00414925	0.00409907	0.00414381	0.00433065	0.00419412	0.0041022	0.00412364
	884.314	0.00416488	0.00415629	0.0040959	0.00413484	0.00427529	0.00426782	0.0041141	0.00411062
	888.648	0.00421038	0.00419296	0.00409399	0.00413235	0.00424692	0.00444735	0.00415453	0.00414332
	892.979	0.00420107	0.00418593	0.00408649	0.00412235	0.00420124	0.00441656	0.00415547	0.00417411
	897.308	0.00418266	0.00417069	0.00408812	0.00410977	0.00415954	0.00426303	0.00413656	0.0041793
	901.635	0.00417418	0.00415744	0.0040852	0.0040978	0.00413122	0.00419186	0.00410842	0.00421034
	905.959	0.00416082	0.00415147	0.00409271	0.00410016	0.00413288	0.0041635	0.00409261	0.00422214
	910.281	0.00413336	0.00412995	0.0040873	0.00409089	0.00415855	0.00413156	0.00408091	0.00416612
	914.601	0.00413309	0.00413848	0.00409503	0.00411241	0.00424827	0.00413342	0.0040912	0.00415449
	918.919	0.00415468	0.00416294	0.00408779	0.00413137	0.00434367	0.00414366	0.00412121	0.00413536
	923.234	0.00419469	0.00420441	0.00409707	0.00416073	0.00438366	0.00418084	0.00415574	0.00418881
	927.547	0.00421855	0.00423056	0.00409347	0.00416103	0.00433507	0.00421307	0.00417218	0.00418614
	931.858	0.0042776	0.00427969	0.00410371	0.00419819	0.00437781	0.00425886	0.00419658	0.0042213
	936.166	0.00432699	0.00432206	0.00410301	0.00424308	0.00448171	0.0043099	0.0042286	0.00427276
	940.472	0.00433146	0.00432836	0.00411049	0.00425104	0.00451298	0.00431037	0.0042264	0.00428426
	944.776	0.00432077	0.00431194	0.00411027	0.00423764	0.00445613	0.00430087	0.00420936	0.00429599
	949.077	0.0043072	0.00429403	0.00411607	0.00421702	0.00437663	0.00429463	0.00418123	0.00424591
	953.376	0.00430714	0.00428064	0.00411056	0.00419773	0.00431737	0.00428232	0.00418112	0.004253
	957.673	0.00432693	0.00429667	0.00411281	0.00420414	0.00429372	0.00430955	0.0041928	0.00431893
	961.968	0.00431954	0.00427824	0.0041073	0.00418818	0.00427128	0.00428348	0.0041855	0.00435939
	966.26	0.00429275	0.00425661	0.00410895	0.00416918	0.00425316	0.00425359	0.00416632	0.00431689
	970.55	0.00427309	0.00423112	0.00410957	0.0041584	0.00420954	0.00423125	0.00415224	0.0043743
	974.838	0.00426581	0.00421967	0.00411548	0.00415336	0.00417261	0.00422449	0.00414535	0.00432788
	979.124	0.00425574	0.00421788	0.00412156	0.00414346	0.00412939	0.0042143	0.0041431	0.00433005
	983.407	0.00426475	0.00423395	0.00413559	0.004151	0.0041106	0.00423095	0.00415111	0.00427298
	987.688	0.00428603	0.00425557	0.0041438	0.00416498	0.00409871	0.00424516	0.00416264	0.0043105
	991.966	0.00433119	0.00429246	0.00415167	0.00419246	0.00412342	0.0042911	0.00420144	0.00438433
	996.243	0.00438674	0.00433144	0.00413873	0.00421668	0.00415443	0.00433091	0.00423132	0.00445994
	1000.52	0.00482432	0.00468319	0.00413668	0.00441831	0.00441026	0.00468796	0.00447204	0.00497295
	1004.79	0.00511653	0.00491543	0.00412751	0.00455386	0.00461189	0.00492085	0.00461878	0.00526792
	1009.06	0.00458273	0.00448542	0.00413155	0.00431455	0.00433196	0.00449071	0.0043403	0.00466064
	1013.33	0.00434531	0.00429758	0.00412205	0.00419737	0.00419328	0.0042968	0.00422037	0.00430266
	1017.59	0.00425015	0.00422601	0.00413127	0.00416604	0.00416314	0.00423677	0.00418239	0.00418395
	1021.85	0.00419335	0.00417937	0.00413428	0.00415341	0.0041658	0.0041918	0.00415315	0.00414824
	1026.11	0.00423194	0.00421591	0.00414212	0.00418649	0.00425378	0.00423915	0.00418591	0.00419876
	1030.37	0.00436107	0.00432291	0.00414447	0.00426147	0.00438814	0.00434682	0.00425378	0.00432933
	1034.63	0.00439844	0.00436626	0.00416503	0.00430149	0.00446072	0.00440191	0.00429166	0.00431938
	1038.88	0.00434899	0.00433504	0.0041696	0.00428347	0.00443052	0.00437328	0.0042744	0.00421324
	1043.13	0.00434587	0.00434559	0.00418016	0.00428886	0.00441645	0.00439092	0.00430075	0.00415641
	1047.38	0.0042908	0.00429276	0.00418331	0.00425907	0.00434772	0.00436609	0.00428291	0.00412788
	1051.63	0.00425184	0.00425925	0.00420043	0.0042408	0.00431192	0.00438128	0.00428722	0.00411259
	1055.88	0.00428737	0.0042895	0.00420427	0.0042391	0.00431543	0.00458917	0.00431248	0.00411901
	1072.83	0.00426846	0.00427782	0.00426524	0.00426693	0.00429884	0.00441184	0.0043037	0.00418244
	1077.07	0.00427887	0.0042861	0.00428248	0.0042897	0.00431192	0.00436686	0.00432026	0.00423467
	1081.3	0.00429568	0.00430375	0.00429242	0.00430654	0.00434255	0.00435673	0.00436874	0.00425978
	1085.53	0.0043035	0.00431325	0.00430541	0.00432922	0.00436744	0.00434092	0.00443436	0.00432513
	1089.75	0.00430441	0.00431326	0.00431638	0.00434031	0.00438064	0.00432446	0.00451413	0.00435758
	1093.98	0.00431439	0.00432308	0.00432421	0.0043592	0.00440893	0.00432792	0.0045695	0.00438314
	1098.2	0.00433446	0.0043356	0.00431992	0.00436673	0.00442445	0.00435131	0.00454723	0.00444752
	1102.42	0.00435133	0.0043472	0.00431951	0.00436297	0.00442444	0.00439137	0.00447699	0.00449666
	1106.64	0.00435164	0.00433773	0.00431125	0.00434718	0.00440075	0.00441982	0.00442348	0.00456952
	1110.86	0.00432582	0.00430787	0.00430527	0.0043151	0.00433328	0.00440057	0.00435673	0.00455674
	1115.07	0.00431443	0.00429204	0.00429064	0.00428832	0.00427142	0.00439716	0.0042984	0.00456669
	1119.28	0.00436541	0.00432098	0.00427754	0.0042839	0.00425463	0.00442586	0.00429373	0.00467293
	1123.49	0.00448847	0.00441364	0.00425631	0.00431477	0.0042892	0.00462503	0.00433449	0.00480494
	1140.3	0.00413115	0.00412273	0.00419931	0.00411356	0.00408954	0.00436922	0.00411287	0.00435197
	1144.5	0.00403091	0.00404352	0.00418874	0.00408437	0.00405205	0.00410327	0.00406061	0.00427571
	1148.7	0.00403872	0.00404708	0.00417011	0.00407741	0.00404172	0.00405962	0.00403613	0.00432376
	1152.89	0.00408674	0.0040826	0.00416623	0.00409869	0.0040664	0.00409137	0.00405222	0.00435105
	1157.08	0.00413112	0.00411657	0.00415299	0.00411272	0.00410139	0.00413655	0.00406494	0.00438077
	1161.27	0.00414139	0.00411985	0.00414967	0.00411418	0.00413387	0.00415992	0.0040673	0.00436622
	1165.46	0.00416111	0.00412157	0.00413809	0.00410049	0.00413195	0.00420772	0.00407714	0.00441912
	1169.65	0.00425678	0.00419587	0.00413997	0.00413189	0.00414657	0.00434055	0.00413874	0.00448213
	1173.83	0.00427209	0.00420572	0.00412708	0.00413323	0.00414656	0.00433676	0.00416307	0.00446286
	1178.01	0.00418711	0.0041456	0.00413044	0.00411554	0.0041347	0.00418765	0.00413382	0.00436437
	1182.19	0.00410618	0.00408353	0.00412184	0.00408146	0.00409497	0.00408582	0.00408718	0.00432719
	1186.36	0.00407592	0.00405917	0.00411555	0.00406275	0.00406854	0.00406017	0.0040704	0.00433328
	1190.54	0.0040877	0.00406679	0.00411248	0.00406306	0.00407605	0.00406476	0.00407687	0.0043271
	1194.71	0.00413794	0.00410678	0.0041176	0.00409069	0.00411705	0.00410282	0.00410777	0.00442225
	1198.88	0.00420213	0.00415304	0.00410478	0.00410435	0.00415442	0.00415044	0.00413879	0.00449502
	1203.05	0.00432711	0.004247	0.00410768	0.00416116	0.00420284	0.00424537	0.00422366	0.00467053
	1207.21	0.00443368	0.00433153	0.00410039	0.00419746	0.00424135	0.00433154	0.00429266	0.0048158
	1211.38	0.00441749	0.00432069	0.00410306	0.00419083	0.00421343	0.00432526	0.00429732	0.00478426
	1215.54	0.00435491	0.00426784	0.00409413	0.00415252	0.00414847	0.00427206	0.00426578	0.00479693
	1219.7	0.00437739	0.00429116	0.00409909	0.0041707	0.00416403	0.00428782	0.00427862	0.00485226
	1223.85	0.00445585	0.00436465	0.00409682	0.00420826	0.00424212	0.00436118	0.00434292	0.00498202
	1228.01	0.00454716	0.00444363	0.00409701	0.00427606	0.00437217	0.00442203	0.00442042	0.0051046
	1232.16	0.00461186	0.0045095	0.0040903	0.00432976	0.00453015	0.00448288	0.00448138	0.00516327
	1236.31	0.00468667	0.00456187	0.00409716	0.00438811	0.00469437	0.00454523	0.00455387	0.00520358
	1240.46	0.00472234	0.00458312	0.00409501	0.00441627	0.00479528	0.00456985	0.00457576	0.00521805
	1244.6	0.00474578	0.00460219	0.00409898	0.00444108	0.0048562	0.00460076	0.00459018	0.00523812
	1248.75	0.00475456	0.00460417	0.00409316	0.00443458	0.00483645	0.00460774	0.00460021	0.00520521
	1252.89	0.00475028	0.00460092	0.00409935	0.00443036	0.0047911	0.00462097	0.00461454	0.00522289
	1257.03	0.00473772	0.00458557	0.00409291	0.00441038	0.00473089	0.00460889	0.00460964	0.00518055
	1261.17	0.00473478	0.00458015	0.00410073	0.00440223	0.00471552	0.00461579	0.00459486	0.00517137
	1265.3	0.00473252	0.00457906	0.00409794	0.00440079	0.00472243	0.00462961	0.00456626	0.00515643
	1269.44	0.00473088	0.00457863	0.00410355	0.00440819	0.00474716	0.00464121	0.00456116	0.00518628
	1273.57	0.00470434	0.00455806	0.00409817	0.00438643	0.00474078	0.00462806	0.00451427	0.0051539
	1277.7	0.00468223	0.00454494	0.00410396	0.00437156	0.00470298	0.00462207	0.00449038	0.00515304
	1281.82	0.00467967	0.0045435	0.00410091	0.00436179	0.00466444	0.00463366	0.0044799	0.00517429
	1285.95	0.00470421	0.00456901	0.00410501	0.00436154	0.00462213	0.00471913	0.00450853	0.00515269
	1302.42	0.00490812	0.00470388	0.00410693	0.00438731	0.00448208	0.00504601	0.00470151	0.00551598
	1306.54	0.00486921	0.00467315	0.00410522	0.00437956	0.00444798	0.00482355	0.00466218	0.00561678
	1310.65	0.00492617	0.00470803	0.00410851	0.00441274	0.00445743	0.00480405	0.00467168	0.00580586
	1314.76	0.00497384	0.00474105	0.00410525	0.00442284	0.00447531	0.0048115	0.00467799	0.00580612
	1318.87	0.00499283	0.00476286	0.00410718	0.00443838	0.00449711	0.00480798	0.0046908	0.00586421
	1322.97	0.00493589	0.00471784	0.00410332	0.00441794	0.00447083	0.00475248	0.00466161	0.00575963
	1327.07	0.0048799	0.00468785	0.00411137	0.00440456	0.00443729	0.00471425	0.00467062	0.00574038
	1331.18	0.00486999	0.00467578	0.00410596	0.00439945	0.00441753	0.00470252	0.00470205	0.00576221
	1335.27	0.00491	0.00471269	0.0041084	0.00442144	0.00443213	0.00473803	0.0047585	0.00585408
	1339.37	0.00495246	0.00474404	0.00410692	0.00443808	0.00446115	0.00478107	0.00478605	0.00590778
	1343.47	0.00493221	0.00472887	0.00410878	0.00442298	0.00446409	0.00475829	0.00476535	0.00593055
	1347.56	0.0048394	0.00464618	0.00410688	0.00437475	0.00442065	0.00468332	0.00466558	0.00585049
	1351.65	0.00472135	0.00453735	0.0041062	0.00431026	0.00434396	0.00456977	0.0045224	0.00576288
	1355.74	0.00463443	0.00445629	0.00410184	0.00425609	0.00427377	0.00448903	0.00443382	0.00569723
	1359.82	0.00459285	0.00441121	0.00410578	0.00423067	0.00423213	0.00446029	0.00437617	0.00570003
	1363.91	0.0045543	0.00437416	0.00410098	0.00421018	0.00421622	0.00444065	0.00438349	0.00566462
	1367.99	0.00453392	0.00435816	0.00410595	0.00420699	0.00424027	0.00445969	0.00443331	0.00562325
	1372.07	0.00449053	0.00432478	0.0041018	0.00420674	0.00427482	0.00443173	0.00446729	0.0056042
	1376.15	0.00445079	0.00430352	0.0041148	0.0042194	0.00433459	0.00435729	0.00450537	0.00553295
	1380.22	0.00441286	0.00428067	0.00410601	0.00421084	0.00436006	0.00432455	0.00443908	0.00547702
	1384.3	0.0044346	0.00430853	0.0041074	0.00421977	0.00438125	0.00432853	0.00438169	0.00546418
	1388.37	0.00447206	0.00433939	0.00410614	0.00423317	0.00437484	0.00435731	0.00434537	0.00550101
	1392.44	0.00451746	0.00437589	0.00410289	0.00424217	0.00437556	0.00439336	0.00431222	0.00554637
	1396.51	0.00457376	0.00441223	0.00411088	0.00425592	0.00437861	0.00443743	0.00430892	0.00558146
	1400.57	0.00460881	0.00443899	0.00410535	0.00427169	0.00437873	0.0044813	0.00429823	0.00560464
	1404.64	0.00459534	0.00443848	0.00410552	0.00426456	0.00438159	0.00449018	0.0042856	0.00549405
	1408.7	0.00459432	0.00444809	0.00410645	0.00427355	0.00439965	0.00453811	0.00430852	0.00543194
	1412.76	0.00462861	0.00448994	0.00410092	0.00429055	0.00442321	0.00475816	0.00436732	0.00534105
	1416.81	0.00478958	0.00464515	0.00410862	0.00436039	0.00452948	0.00531858	0.00451979	0.00534612
	1420.87	0.00479309	0.00464043	0.00410298	0.00436592	0.00458812	0.00526673	0.00454343	0.00537289
	1424.92	0.0047179	0.00458708	0.00410794	0.00436408	0.00464572	0.00493571	0.00450646	0.00539263
	1428.97	0.00472107	0.00458915	0.00410223	0.00436696	0.00465531	0.00489037	0.00447661	0.00545165
	1433.02	0.00490439	0.00473557	0.00410648	0.00442002	0.00468384	0.00515849	0.0045619	0.00557869
	1457.27	0.00560831	0.00533925	0.00410905	0.00479643	0.00527451	0.00596767	0.00510435	0.00619984
	1461.3	0.00555295	0.00529287	0.00410416	0.00476198	0.00522065	0.0059734	0.00508944	0.00610085
	1465.34	0.00539573	0.00517332	0.00410694	0.00470117	0.00513698	0.00577273	0.00499399	0.00593853
	1469.37	0.00509872	0.00492681	0.0041029	0.00457204	0.00495831	0.00536276	0.00480421	0.00568062
	1473.4	0.00477571	0.00466347	0.00410557	0.00443161	0.00473087	0.00493614	0.00462275	0.00543769
	1477.42	0.00451898	0.00445047	0.00410154	0.00430906	0.00452114	0.00460961	0.00449626	0.00518523
	1481.45	0.00436262	0.00432277	0.00410751	0.00423805	0.00437024	0.00441262	0.00445879	0.00509567
	1485.47	0.00425812	0.00424035	0.00410452	0.0041919	0.0042697	0.00429056	0.00445202	0.0050141
	1489.49	0.00420431	0.0041954	0.00410864	0.00415929	0.00420061	0.0042224	0.00442284	0.00494277
	1493.51	0.00414556	0.00413745	0.00410354	0.00412467	0.00413864	0.00416406	0.00431044	0.00494727
	1497.52	0.00410899	0.00410215	0.00411079	0.00409963	0.0040965	0.00411688	0.00418535	0.00492942
	1501.53	0.00407171	0.0040652	0.00410779	0.00406987	0.00406652	0.00407903	0.00410089	0.0048789
	1505.55	0.00405538	0.0040518	0.00410776	0.00406559	0.00405281	0.00405826	0.00408801	0.00486616
	1509.56	0.00404142	0.00403964	0.00410605	0.0040593	0.00404912	0.00403631	0.00408964	0.00482337
	1513.56	0.00404468	0.00404509	0.00411142	0.00406617	0.00405243	0.00404927	0.00408883	0.004847
	1517.57	0.00405053	0.00404988	0.00410804	0.00406144	0.00405656	0.00404237	0.00406772	0.00486143
	1521.57	0.00406548	0.00406029	0.00411526	0.00407538	0.00406397	0.00405475	0.00405025	0.00490117
	1525.58	0.00407447	0.004064	0.00410731	0.00407181	0.00406038	0.00405748	0.00404553	0.0049643
	1529.57	0.00410919	0.004087	0.00411789	0.00408773	0.00407631	0.00407953	0.00406409	0.00500672
	1533.57	0.00413857	0.00410369	0.00411382	0.00409701	0.0040824	0.00409677	0.00406556	0.00510797
	1537.57	0.00418481	0.0041341	0.0041209	0.00411097	0.00409662	0.00413283	0.00407853	0.00519316
	1541.56	0.00423697	0.00416469	0.00411575	0.00412548	0.00411417	0.00416347	0.00408753	0.00530412
	1545.55	0.00432392	0.0042261	0.00412612	0.00416304	0.00415266	0.00422962	0.00412399	0.00543561
	1549.54	0.00440851	0.00428423	0.00412285	0.00418831	0.00418299	0.00428885	0.00415734	0.0055593
	1553.53	0.00447699	0.00433086	0.00413202	0.0042172	0.00420764	0.00432986	0.00420508	0.00564875
	1557.51	0.00449588	0.00434086	0.00412927	0.00422174	0.00422311	0.00433138	0.00422489	0.00573079
	1561.5	0.00450117	0.00434222	0.00414349	0.00423211	0.00423973	0.00434293	0.00425025	0.00576024
	1565.48	0.00451004	0.00434394	0.00414132	0.00423741	0.00424151	0.00433639	0.0042946	0.00579775
	1569.46	0.00452448	0.00435862	0.00414923	0.00425328	0.00426014	0.00435171	0.0043549	0.0058116
	1573.44	0.00456058	0.00438905	0.00415383	0.00427049	0.00426382	0.004376	0.00443666	0.00589201
	1577.41	0.00463868	0.00444033	0.0041671	0.00430914	0.00429238	0.00442531	0.00452251	0.00605537
	1581.39	0.00472462	0.00449602	0.00416969	0.00433342	0.00430492	0.00448015	0.00453469	0.00621998
	1585.36	0.00483451	0.0045646	0.00418142	0.0043669	0.00434542	0.00455237	0.00451433	0.00633346
	1589.33	0.00485973	0.00457691	0.00418824	0.00437039	0.00435268	0.00457556	0.0044718	0.00643691
	1593.29	0.00486263	0.00458583	0.00420163	0.00437965	0.00436857	0.00457258	0.00445198	0.00635483
	1597.26	0.00491425	0.00463615	0.00421365	0.00441953	0.00442173	0.00462801	0.00447573	0.00641603
	1601.22	0.00501083	0.00473127	0.00422807	0.00448714	0.00450744	0.00472289	0.00453233	0.00647575
	1605.18	0.00512217	0.0048344	0.00423579	0.00454572	0.00459329	0.00481979	0.00460117	0.00653263
	1609.14	0.00512097	0.00483881	0.00425237	0.00456961	0.00461884	0.00482549	0.0046162	0.00642766
	1613.1	0.00510999	0.00484799	0.00426088	0.00458732	0.00464501	0.00482644	0.00462978	0.00632233
	1617.05	0.00513422	0.00488743	0.00427712	0.00462122	0.00469944	0.00486282	0.00467041	0.00622015
	1621.01	0.00510984	0.00487034	0.00428408	0.00462933	0.00474493	0.00485019	0.00465858	0.00619378
	1624.96	0.00510085	0.00486863	0.00429804	0.00464146	0.00482736	0.00484043	0.00466826	0.00613172
	1628.91	0.00513067	0.00489955	0.00429922	0.00466842	0.00492795	0.00487232	0.00470639	0.00614217
	1632.86	0.00521624	0.00497669	0.00431213	0.00472671	0.00503857	0.00494236	0.00476365	0.00619731
	1636.8	0.00531552	0.00506026	0.00431351	0.00477489	0.00510433	0.00501858	0.00483067	0.00626148
	1640.75	0.005394	0.00513927	0.00431571	0.00481957	0.00513956	0.00509361	0.0049131	0.00625028
	1644.69	0.00543923	0.00520177	0.00431168	0.00485679	0.00516867	0.00515588	0.00500381	0.00616277
	1648.63	0.00550289	0.00527447	0.00431379	0.00490557	0.00522642	0.00522421	0.0050941	0.00603214
	1652.56	0.00557774	0.00533988	0.00430663	0.00494861	0.00528504	0.00527771	0.00516635	0.00598683
	1656.5	0.00562793	0.00537904	0.00430272	0.00498596	0.00537452	0.00532442	0.00522588	0.0059495
	1660.43	0.00559691	0.00536289	0.00428902	0.00499402	0.00544316	0.00529857	0.00523526	0.00588868
	1664.36	0.00552328	0.0053198	0.00428163	0.00498078	0.00548774	0.00525779	0.00522003	0.00579566
	1668.29	0.00545743	0.00527776	0.00426914	0.00496287	0.00547219	0.00521725	0.00519278	0.00573846
	1672.22	0.00535691	0.00520602	0.00426068	0.00491468	0.00539849	0.00514522	0.00513977	0.00558548
	1676.15	0.0052099	0.00509294	0.00424465	0.00483821	0.00527426	0.00503137	0.00504088	0.00543436
	1680.07	0.00505581	0.00495924	0.00423604	0.00475397	0.00514745	0.00489712	0.00493333	0.0052535
	1683.99	0.00487981	0.00481215	0.00421865	0.00465248	0.00501211	0.00475399	0.00479058	0.00508519
	1687.91	0.00472066	0.00467244	0.00421337	0.00455623	0.00486931	0.00462264	0.00468589	0.00489751
	1691.83	0.00454839	0.00452408	0.00419465	0.0044521	0.00469491	0.00447575	0.0045559	0.0046878
	1695.75	0.00441302	0.0044074	0.00419206	0.0043666	0.00453841	0.00436383	0.00444852	0.00457456
	1699.66	0.00427333	0.00428859	0.00417312	0.00427865	0.00438985	0.00425061	0.00433981	0.00439893
	1703.57	0.00420084	0.0042221	0.00416976	0.00422754	0.00428935	0.00418838	0.00426303	0.00432691
	1707.48	0.0041367	0.00416507	0.00415477	0.00418312	0.00421281	0.00413302	0.00421259	0.00420449
	1711.39	0.00410265	0.00413896	0.00415311	0.0041623	0.00417613	0.00410763	0.00417694	0.004163
	1715.3	0.00408782	0.00411615	0.00413902	0.00414032	0.00414423	0.00408906	0.00415212	0.00413678
	1719.2	0.00409551	0.00411842	0.00415071	0.0041411	0.00414547	0.00409314	0.00414317	0.00416413
	1723.1	0.00407401	0.00409807	0.00412654	0.00411618	0.004115	0.00407946	0.0041186	0.00408464
	1727	0.00408532	0.00409788	0.00412639	0.00411626	0.00411517	0.00408531	0.0041013	0.00413974
	1730.9	0.00407543	0.00408823	0.00411512	0.00410438	0.00410099	0.00407734	0.00409205	0.00407798
	1734.8	0.00409008	0.00409519	0.00411962	0.00410682	0.00410573	0.00408723	0.00409063	0.00412896
	1738.69	0.00408849	0.00409053	0.00411072	0.00410349	0.00409807	0.0040867	0.00408684	0.00410364
	1742.58	0.00409451	0.00409465	0.00411074	0.00410002	0.00409727	0.00409538	0.00409442	0.00412544
	1746.47	0.00409138	0.00409216	0.0041052	0.00409383	0.00409171	0.00408737	0.00408548	0.00414658
	1750.36	0.0040907	0.00409127	0.00410609	0.00409843	0.00409218	0.00409097	0.00409733	0.00413002
	1754.25	0.00408474	0.00408484	0.00409893	0.0040915	0.00408676	0.00408443	0.00408454	0.00411634
	1758.13	0.00409516	0.00409466	0.00410203	0.00410225	0.00409664	0.00409712	0.00408927	0.00412185
	1762.02	0.0040928	0.00409381	0.0040996	0.00409406	0.00409331	0.00408634	0.00408858	0.00414109
	1765.9	0.00409653	0.00409739	0.00409885	0.00409651	0.00409437	0.00409193	0.00409466	0.00414839
	1769.78	0.00409745	0.00409573	0.00409638	0.00409749	0.0040939	0.00409837	0.00409098	0.0041171
	1773.65	0.00409909	0.00410202	0.00410025	0.00410347	0.00410049	0.00410026	0.00409668	0.00411565
	1777.53	0.00409805	0.00409939	0.00409559	0.00409616	0.00409737	0.004092	0.00409474	0.00410574
	1781.4	0.00409856	0.00409694	0.00409937	0.00409879	0.0040985	0.00409551	0.00410219	0.00408369
	1785.27	0.00409531	0.00409643	0.00409293	0.00409568	0.00409565	0.00408892	0.00409091	0.00411456
	1789.14	0.00410137	0.00410066	0.00409948	0.00409932	0.00410095	0.00410104	0.00410031	0.00407282
	1793.01	0.00409666	0.00409588	0.00409286	0.00409811	0.00409892	0.00409725	0.00409319	0.00412035

## Sheet: Fig. 2
Fig. 2b, f		size
	Cluster 0	18081
	Cluster 1	16503
	Cluster 2	9416
	Cluster 3	6341
	Cluster 4	6253
	Cluster 5	3479
	Cluster 6	2017
	Cluster 7	405

## Sheet: Fig. 3
Fig. 3c		Cluster 1	Cluster 2	Cluster 3	Cluster 4	Cluster 5		Fig. 3h		PC1 BayesSpace	PC1 Seurat
	392.986	0.00431888	0.00449629	0.00423505	0.00443863	0.00415323			392.986	0.0488299	0.0388947
	397.587	0.00433507	0.00450264	0.0042491	0.00444457	0.00422556			397.587	0.0473295	0.0370138
	402.186	0.00432958	0.00448034	0.00425072	0.00443792	0.00422323			402.186	0.0455222	0.0351079
	406.782	0.00434036	0.004479	0.00426587	0.00443995	0.00423321			406.782	0.0421109	0.0328501
	411.376	0.00434013	0.0044627	0.00426941	0.00444113	0.00422959			411.376	0.0398008	0.0318584
	415.967	0.00434214	0.00446176	0.0042674	0.00444617	0.00422641			415.967	0.0429299	0.0337191
	420.556	0.0043208	0.00444332	0.00424676	0.00443635	0.00417138			420.556	0.0429274	0.0320376
	425.142	0.00431509	0.0044349	0.0042354	0.0044355	0.00420212			425.142	0.0439355	0.0330045
	429.726	0.00429801	0.00441641	0.00421541	0.00443097	0.00412222			429.726	0.045416	0.0359008
	434.307	0.00428698	0.00440448	0.00420428	0.00443147	0.00411251			434.307	0.0471075	0.0372351
	438.885	0.0042742	0.00438558	0.00418804	0.00442748	0.00412181			438.885	0.0490533	0.0382271
	443.461	0.00428048	0.00437416	0.00419529	0.00443193	0.00410928			443.461	0.0499032	0.0395345
	448.035	0.00427191	0.00434749	0.00419045	0.00442536	0.00410087			448.035	0.0463705	0.0369914
	452.606	0.00428552	0.00434151	0.00421119	0.0044286	0.00412119			452.606	0.0426864	0.0346733
	457.174	0.00427361	0.00432791	0.0042013	0.00442115	0.00410303			457.174	0.041789	0.0355306
	461.74	0.00427552	0.00432398	0.00420848	0.00442458	0.0042034			461.74	0.0396235	0.0309295
	466.303	0.00426856	0.00432618	0.00420391	0.00441715	0.00414634			466.303	0.0377251	0.029751
	470.864	0.00426855	0.00432576	0.00420029	0.00441644	0.00416591			470.864	0.039891	0.0315298
	475.423	0.0042594	0.00431439	0.00419792	0.00440679	0.0041694			475.423	0.0366428	0.0281461
	479.978	0.00427689	0.00432229	0.00421401	0.00442342	0.00418058			479.978	0.0374208	0.0289284
	484.532	0.00425296	0.00428997	0.0041918	0.00439423	0.00413584			484.532	0.0359453	0.0258934
	489.083	0.00426337	0.00429656	0.00420088	0.00439675	0.00415374			489.083	0.0363399	0.0264509
	493.631	0.00425438	0.00428423	0.00418812	0.00438519	0.004137			493.631	0.0373034	0.0280096
	498.177	0.00425686	0.0042943	0.00418324	0.00438606	0.00414101			498.177	0.0428685	0.0323932
	502.72	0.0042435	0.00428653	0.00417023	0.00437686	0.00412274			502.72	0.0433597	0.0331003
	507.261	0.00425084	0.00429776	0.00417259	0.00437343	0.00415982			507.261	0.04308	0.0327243
	511.799	0.00425651	0.00430939	0.00418535	0.00436746	0.00415383			511.799	0.0415288	0.0313293
	516.335	0.00427384	0.00431691	0.00420968	0.00437404	0.00414693			516.335	0.0354035	0.0274932
	520.868	0.0042775	0.00432205	0.00422224	0.00436788	0.00421311			520.868	0.0309822	0.0237718
	525.399	0.00428657	0.00434405	0.0042409	0.00437306	0.00421726			525.399	0.0273526	0.0196532
	529.927	0.00429601	0.00437703	0.00424706	0.00437926	0.00422833			529.927	0.0271664	0.0181303
	534.453	0.00430139	0.00438919	0.00425481	0.00439219	0.00428075			534.453	0.0273307	0.0197005
	538.976	0.00431161	0.00439391	0.0042677	0.00440049	0.00427331			538.976	0.0254868	0.0187733
	543.497	0.00431698	0.00438486	0.00427765	0.00441347	0.00428862			543.497	0.0245839	0.0161632
	548.015	0.00431571	0.00438071	0.00427892	0.00441524	0.0042797			548.015	0.022406	0.0141964
	552.531	0.00432643	0.00439094	0.00428228	0.00442809	0.00429884			552.531	0.0247977	0.0152805
	557.045	0.00432385	0.00440721	0.0042867	0.00442597	0.00431065			557.045	0.0215134	0.0122673
	561.556	0.00432458	0.00442041	0.00428115	0.00442324	0.00428002			561.556	0.0254795	0.0182878
	566.064	0.00431527	0.0044261	0.00427268	0.00441139	0.00434915			566.064	0.0253116	0.0159403
	570.57	0.0043074	0.0044345	0.00426526	0.00440756	0.00430597			570.57	0.0240931	0.0130677
	575.074	0.00428152	0.00441074	0.00424509	0.00438993	0.00426293			575.074	0.0218882	0.0119201
	579.575	0.00426159	0.00437378	0.00421983	0.00438525	0.00424098			579.575	0.0251987	0.0167616
	584.073	0.0042357	0.0043304	0.00418842	0.00436831	0.00421356			584.073	0.0264976	0.016699
	588.569	0.00422476	0.00430703	0.00417934	0.00436201	0.0042106			588.569	0.0280499	0.0179563
	593.063	0.00421257	0.00428734	0.00416258	0.00434914	0.00416253			593.063	0.0285001	0.0181306
	597.554	0.00420064	0.00427023	0.00415047	0.00433933	0.00415486			597.554	0.029396	0.018
	602.043	0.00418203	0.00425275	0.00413603	0.00432855	0.00413661			602.043	0.0271755	0.0176144
	606.529	0.00416445	0.00422356	0.00411694	0.00431605	0.00410162			606.529	0.0271677	0.018056
	611.013	0.00414195	0.00419407	0.00409826	0.00429653	0.0041072			611.013	0.0278325	0.0192759
	615.494	0.00414735	0.00418112	0.00410943	0.00428987	0.00411947			615.494	0.0228239	0.0147475
	619.973	0.00418127	0.00419693	0.00416289	0.00427269	0.00418008			619.973	0.00985588	0.00587832
	624.45	0.0041785	0.0041849	0.0041652	0.00426984	0.00416613			624.45	0.00757541	0.0027726
	628.924	0.00412396	0.00413149	0.00408626	0.0042541	0.00408306			628.924	0.0214424	0.015446
	633.396	0.00411377	0.00411502	0.0040821	0.00424892	0.00409067			633.396	0.0183781	0.0125703
	637.865	0.00412204	0.00410708	0.00409618	0.00423339	0.00407513			637.865	0.0139225	0.00972543
	642.332	0.00416645	0.00413171	0.00416069	0.00423275	0.00414492			642.332	0.000315604	-0.00281749
	646.796	0.0041591	0.00412636	0.00415558	0.00421972	0.00414418			646.796	-0.00017654	-0.00258978
	651.258	0.0041206	0.00410368	0.00410674	0.00421754	0.00412034			651.258	0.0102034	0.00697221
	655.717	0.00410505	0.00409397	0.00409268	0.00420516	0.00407177			655.717	0.00920322	0.0050804
	660.174	0.00411132	0.00409704	0.00410481	0.0042036	0.00416287			660.174	0.00655629	0.00264915
	664.629	0.00410954	0.00409317	0.00410454	0.00419253	0.00414497			664.629	0.00645792	0.00120827
	669.081	0.00410785	0.00410399	0.0041062	0.00418738	0.0041394			669.081	0.00459807	-0.00207718
	673.531	0.00411235	0.00410361	0.00410775	0.0041784	0.00414717			673.531	0.00551178	-0.000226346
	677.978	0.00410703	0.00409801	0.00411002	0.00417273	0.00415292			677.978	0.0012299	-0.00475692
	682.423	0.00409962	0.00409601	0.00411097	0.00416697	0.00417843			682.423	-0.00323202	-0.00772738
	686.866	0.00410011	0.00409589	0.00411538	0.00416712	0.00417136			686.866	-0.00412414	-0.00784614
	691.306	0.0040905	0.00408776	0.00411928	0.00415523	0.00414611			691.306	-0.0105198	-0.0118966
	695.743	0.00413476	0.00412521	0.00416693	0.00417852	0.00420789			695.743	-0.0144917	-0.0141153
	700.179	0.00412579	0.00410591	0.00416716	0.00415085	0.00417907			700.179	-0.0194678	-0.0153038
	704.611	0.00412643	0.00411194	0.0041559	0.00413808	0.00422326			704.611	-0.0171212	-0.0103514
	709.042	0.00413553	0.00411973	0.00412382	0.00412731	0.00417698			709.042	-0.00802814	0.00100456
	713.47	0.00418019	0.00416844	0.00411392	0.00412575	0.00414426			713.47	0.00369666	0.0148845
	717.896	0.00419898	0.00419151	0.00410532	0.00412013	0.00409637			717.896	0.00817338	0.0206416
	722.319	0.00418923	0.00418933	0.0041008	0.00411622	0.00411789			722.319	0.0106761	0.0196465
	726.74	0.00415907	0.00415137	0.00409447	0.00411213	0.00412033			726.74	0.00847956	0.0114928
	731.158	0.00413386	0.00411255	0.00409441	0.00411419	0.00412308			731.158	0.00601161	0.00844149
	735.574	0.00412177	0.0041004	0.00410866	0.00410645	0.00412279			735.574	-0.00428211	0.000270858
	739.988	0.00414229	0.00410573	0.00414907	0.00411056	0.00421957			739.988	-0.0145621	-0.00983761
	744.399	0.00415341	0.0041037	0.0041814	0.00411343	0.00425435			744.399	-0.0250316	-0.0216605
	748.808	0.00416604	0.00411414	0.00421434	0.00412107	0.00435765			748.808	-0.0334592	-0.0305178
	753.215	0.00417965	0.0041385	0.0042406	0.00411478	0.00436136			753.215	-0.0388048	-0.0340928
	757.619	0.0042078	0.00416035	0.00428161	0.00412803	0.00441772			757.619	-0.044785	-0.0397169
	762.021	0.00419202	0.00416212	0.00425799	0.00412586	0.0043582			762.021	-0.0391404	-0.0348459
	766.42	0.00415772	0.00414845	0.00420964	0.00412797	0.00429445			766.42	-0.0295725	-0.0264487
	770.817	0.00413286	0.00414062	0.00416466	0.00413648	0.0042454			770.817	-0.0159919	-0.0176903
	775.212	0.00413273	0.00413686	0.00414284	0.00413791	0.00421637			775.212	-0.0045277	-0.0107204
	779.604	0.0041407	0.00412948	0.00411863	0.00413369	0.00418735			779.604	0.00993423	-0.00452836
	783.994	0.00414635	0.00412465	0.00410354	0.00413896	0.0041453			783.994	0.0190726	0.0024312
	788.382	0.00412421	0.00409896	0.00407293	0.00413352	0.00409913			788.382	0.0234632	0.00572643
	792.767	0.00410227	0.00408255	0.00405256	0.00413838	0.00408005			792.767	0.0239364	0.00741402
	797.15	0.00407984	0.00406118	0.00404021	0.00412959	0.00407883			797.15	0.0202152	0.00697992
	801.53	0.00407798	0.00406445	0.00404903	0.00413722	0.00408985			801.53	0.0169702	0.00777634
	805.908	0.00407218	0.0040843	0.00404984	0.00412471	0.00407058			805.908	0.0141356	0.00612104
	810.284	0.00408143	0.00414505	0.00406006	0.00412778	0.00408033			810.284	0.0127509	0.00689888
	814.658	0.00408578	0.00419496	0.0040678	0.0041208	0.00406532			814.658	0.0120049	0.00717979
	819.029	0.00410594	0.00418949	0.00410525	0.00412096	0.00416519			819.029	0.00182252	6.79381e-05
	823.397	0.00414655	0.00414447	0.00416887	0.00411703	0.00418852			823.397	-0.0135196	-0.0119812
	827.764	0.00417847	0.00411908	0.00421995	0.00411472	0.00423006			827.764	-0.0247402	-0.0186615
	832.128	0.00417216	0.00410187	0.00420581	0.00410346	0.00419595			832.128	-0.0221102	-0.0165728
	836.49	0.00416087	0.00412077	0.00417274	0.0041052	0.00415783			836.49	-0.0126016	-0.00771606
	840.849	0.00414382	0.00416231	0.00414452	0.00409724	0.00414468			840.849	-0.00666131	-0.00240723
	845.206	0.00417697	0.0042699	0.00416897	0.0041055	0.00411561			845.206	-0.00624173	-0.00292278
	849.56	0.00423194	0.00439445	0.0042365	0.00410309	0.00415691			849.56	-0.0145168	-0.00954988
	853.913	0.00428381	0.00451271	0.00428822	0.00410755	0.0042201			853.913	-0.0175814	-0.0127717
	858.263	0.00426115	0.0045273	0.00425529	0.0040988	0.00418923			858.263	-0.0105772	-0.0052426
	862.61	0.00420884	0.00445078	0.00420459	0.00410453	0.00415684			862.61	-0.00441589	-0.00151984
	866.956	0.00414572	0.00436943	0.00413713	0.00409727	0.00410283			866.956	0.00094023	0.00488076
	871.299	0.00412801	0.00434709	0.00411401	0.00410134	0.00408346			871.299	0.00480652	0.00643801
	875.639	0.00413493	0.00434941	0.00413372	0.00409995	0.00407634			875.639	-3.39165e-05	0.00172319
	879.978	0.00414752	0.00433622	0.00415611	0.00410131	0.00412319			879.978	-0.004903	-0.00206894
	884.314	0.00414981	0.0042772	0.00417406	0.00409801	0.00410697			884.314	-0.00800642	-0.00182733
	888.648	0.00417822	0.00424582	0.00423307	0.00409498	0.00414307			888.648	-0.0156588	-0.00347858
	892.979	0.0041687	0.00420084	0.00422275	0.00408751	0.00417506			892.979	-0.0160742	-0.00275763
	897.308	0.00415177	0.00415495	0.00418991	0.00408812	0.00419083			897.308	-0.0170898	-0.00607371
	901.635	0.00413818	0.00412581	0.00417191	0.00408487	0.00421942			901.635	-0.0195793	-0.00824036
	905.959	0.00413453	0.00412701	0.0041576	0.00409232	0.00424204			905.959	-0.0162741	-0.00563557
	910.281	0.00411884	0.00415574	0.00412968	0.00408679	0.00418458			910.281	-0.0110841	-0.00275105
	914.601	0.00413585	0.00424982	0.00412892	0.00409491	0.00415694			914.601	-0.00564536	0.00114065
	918.919	0.00416036	0.00434745	0.00414941	0.00408941	0.00412981			918.919	-0.00483386	0.00273935
	923.234	0.00419847	0.0043841	0.00418956	0.00409969	0.00421431			923.234	-0.00663891	0.00168347
	927.547	0.00421748	0.00433443	0.00421392	0.00409583	0.00419436			927.547	-0.011925	0.00117942
	931.858	0.00425855	0.004377	0.00427036	0.00410809	0.00423832			931.858	-0.0174143	-0.0019731
	936.166	0.00429775	0.00448174	0.00432103	0.00411044	0.00429839			936.166	-0.0192674	-0.00498793
	940.472	0.00430253	0.00451472	0.00432638	0.00411744	0.00428823			940.472	-0.0178989	-0.00310497
	944.776	0.00428595	0.00445466	0.00431503	0.00411744	0.00430448			944.776	-0.020427	-0.00661664
	949.077	0.00426442	0.00437693	0.00430157	0.00412059	0.00424802			949.077	-0.0220377	-0.00618242
	953.376	0.00424914	0.0043138	0.0042981	0.00411473	0.00426781			953.376	-0.0286719	-0.0153014
	957.673	0.00425925	0.00428863	0.00431997	0.00411711	0.00433378			957.673	-0.0329838	-0.0186915
	961.968	0.00424182	0.00426707	0.00430804	0.00411094	0.00439544			961.968	-0.0366557	-0.024707
	966.26	0.00422213	0.00424696	0.00428154	0.0041119	0.00432892			966.26	-0.034615	-0.022221
	970.55	0.00420218	0.00420185	0.00426063	0.0041111	0.00440999			970.55	-0.0339995	-0.0265727
	974.838	0.00419175	0.00416741	0.00425211	0.00411725	0.00435307			974.838	-0.0345763	-0.0265901
	979.124	0.0041895	0.00412448	0.0042421	0.00412191	0.00435615			979.124	-0.0334677	-0.0242843
	983.407	0.00420188	0.00410046	0.00425444	0.00413555	0.00428582			983.407	-0.0315732	-0.0205133
	987.688	0.00421997	0.00408756	0.00427513	0.00414378	0.00433202			987.688	-0.0333429	-0.0207166
	991.966	0.00425407	0.00411321	0.00431839	0.00415378	0.00441398			991.966	-0.0382839	-0.0258604
	996.243	0.00428797	0.00414577	0.00436923	0.00414089	0.00449062			996.243	-0.0471382	-0.0352971
	1000.52	0.00458345	0.00439088	0.00478347	0.00414897	0.00501104			1000.52	-0.0926627	-0.0798053
	1004.79	0.00478168	0.00458805	0.00505607	0.004147	0.00530755			1004.79	-0.106029	-0.0962041
	1009.06	0.00442293	0.00431765	0.00455319	0.00413917	0.00469834			1009.06	-0.0692442	-0.0582006
	1013.33	0.00426011	0.00418563	0.00433028	0.00412594	0.0043175			1013.33	-0.0409492	-0.0312062
	1017.59	0.00420578	0.00415658	0.0042432	0.00413229	0.00419523			1017.59	-0.0221368	-0.0152975
	1021.85	0.00417199	0.00415855	0.00418917	0.00413613	0.00416545			1021.85	-0.0112215	-0.00895279
	1026.11	0.00420701	0.00425048	0.00422898	0.00414461	0.00419944			1026.11	-0.0133642	-0.00970918
	1030.37	0.00430001	0.00438639	0.00435187	0.00415081	0.00433534			1030.37	-0.0287214	-0.0223029
	1034.63	0.00434138	0.0044612	0.00439305	0.00417217	0.00432492			1034.63	-0.026865	-0.0193152
	1038.88	0.0043166	0.00443093	0.00434899	0.00417583	0.00420385			1038.88	-0.0151234	-0.00607628
	1043.13	0.00432752	0.00441561	0.00435129	0.00418623	0.00413111			1043.13	-0.00891937	0.00297923
	1047.38	0.00428431	0.00434828	0.00430005	0.00418791	0.00411309			1047.38	-0.00246849	0.00551783
	1051.63	0.00425764	0.00431323	0.00426949	0.00420336	0.00409872			1051.63	0.00286888	0.00842039
	1055.88	0.00427728	0.00431606	0.00432531	0.00420766	0.00411121			1055.88	-0.0023327	0.0113434
	1072.83	0.00427685	0.00429828	0.00428752	0.00426897	0.00418693			1072.83	0.00353967	0.00951999
	1077.07	0.00429117	0.00431364	0.00429034	0.00428479	0.00424471			1077.07	0.00485011	0.00581434
	1081.3	0.00431489	0.0043424	0.00430247	0.00429587	0.00427113			1081.3	0.006258	0.00592463
	1085.53	0.00433416	0.00436959	0.00430764	0.00431011	0.00433958			1085.53	0.0104093	0.00559315
	1089.75	0.00434826	0.00438184	0.00430541	0.00432068	0.00438343			1089.75	0.0149011	0.00451342
	1093.98	0.00436486	0.00441199	0.00431491	0.00432975	0.00441117			1093.98	0.0173616	0.00367391
	1098.2	0.00437279	0.00442516	0.00433396	0.00432583	0.004503			1098.2	0.0126554	-0.00113492
	1102.42	0.00437088	0.00442576	0.00435208	0.00432614	0.00454209			1102.42	0.004619	-0.00307696
	1106.64	0.00435425	0.00440198	0.00435441	0.00431581	0.00464123			1106.64	-0.00217283	-0.0083877
	1110.86	0.0043171	0.00433258	0.00432981	0.00430866	0.00462406			1110.86	-0.00539463	-0.00925508
	1115.07	0.00429297	0.00427027	0.0043184	0.00429357	0.00461328			1115.07	-0.011716	-0.0111975
	1119.28	0.00430581	0.00425252	0.00436354	0.00428067	0.0047353			1119.28	-0.0286964	-0.0257681
	1123.49	0.00437738	0.00428446	0.00448915	0.00426036	0.00489207			1123.49	-0.0489821	-0.0415676
	1140.3	0.00412222	0.00408796	0.00415502	0.00419662	0.00441663			1140.3	-0.00675442	-0.00176159
	1144.5	0.00406087	0.00405277	0.00403808	0.00418508	0.00433693			1144.5	0.00958934	0.00515673
	1148.7	0.00405536	0.00404357	0.00403996	0.00416752	0.00440549			1148.7	0.00529869	0.00273544
	1152.89	0.00408443	0.00406723	0.00408444	0.00416371	0.00441551			1152.89	-0.00519787	-0.00732852
	1157.08	0.00411197	0.00409996	0.00412663	0.00415107	0.00445421			1157.08	-0.0139579	-0.0144728
	1161.27	0.00411232	0.00413449	0.00413843	0.00414833	0.0044165			1161.27	-0.0163368	-0.0164193
	1165.46	0.00411049	0.00413187	0.00415764	0.00413655	0.00449821			1165.46	-0.0264541	-0.0268676
	1169.65	0.00416934	0.00414716	0.0042549	0.0041384	0.00453556			1169.65	-0.0411537	-0.0368676
	1173.83	0.00417825	0.00414595	0.00426679	0.00412681	0.00451392			1173.83	-0.0438077	-0.0401855
	1178.01	0.00413488	0.00413336	0.00417857	0.00412913	0.00443049			1178.01	-0.0265637	-0.0276758
	1182.19	0.00408447	0.00409476	0.00409775	0.00411891	0.00439342			1182.19	-0.0129409	-0.0168424
	1186.36	0.00406293	0.00406909	0.00406878	0.00411197	0.0044083			1186.36	-0.0096298	-0.013478
	1190.54	0.00406824	0.00407661	0.00407896	0.00410848	0.00440533			1190.54	-0.0123291	-0.0157333
	1194.71	0.00410487	0.00411712	0.00412578	0.00411382	0.00448891			1194.71	-0.0199607	-0.0237993
	1198.88	0.00413836	0.00415294	0.00418545	0.00410272	0.00457528			1198.88	-0.0343274	-0.0355146
	1203.05	0.00422094	0.00419823	0.00430088	0.00410861	0.00475654			1203.05	-0.0527216	-0.0521084
	1207.21	0.00429271	0.00423178	0.00439994	0.00410291	0.0049026			1207.21	-0.067689	-0.0646565
	1211.38	0.00428525	0.00420331	0.00438554	0.00410488	0.00488744			1211.38	-0.0638073	-0.0601643
	1215.54	0.00424132	0.00413771	0.00432471	0.00409385	0.00490796			1215.54	-0.0590386	-0.0570544
	1219.7	0.0042629	0.00415597	0.00434582	0.00409924	0.00495513			1219.7	-0.0604643	-0.0580071
	1223.85	0.00432997	0.00422846	0.00442093	0.00409948	0.0051104			1223.85	-0.0678227	-0.0626963
	1228.01	0.0044101	0.00435817	0.00450495	0.0041022	0.00523412			1228.01	-0.0715691	-0.0688281
	1232.16	0.00447571	0.00451835	0.00456828	0.00409848	0.00529785			1232.16	-0.0731585	-0.07093
	1236.31	0.0045298	0.00468517	0.00463932	0.00410858	0.00531662			1236.31	-0.0768284	-0.0775834
	1240.46	0.00454975	0.0047922	0.00467255	0.00410741	0.00534426			1240.46	-0.0799307	-0.0837373
	1244.6	0.00456636	0.00485226	0.00469899	0.00411327	0.00535907			1244.6	-0.078768	-0.083207
	1248.75	0.00456543	0.00483228	0.00470687	0.00410652	0.00533404			1248.75	-0.0813399	-0.0862143
	1252.89	0.0045629	0.0047844	0.00470581	0.0041125	0.00533336			1252.89	-0.0808009	-0.0845972
	1257.03	0.00454638	0.00472271	0.0046931	0.00410518	0.00528231			1257.03	-0.0819719	-0.0859724
	1261.17	0.00453918	0.00470863	0.00469064	0.00411068	0.00527799			1261.17	-0.0834024	-0.0869232
	1265.3	0.00453298	0.00471486	0.00469143	0.00410934	0.00527593			1265.3	-0.0845065	-0.0870256
	1269.44	0.00453624	0.00474107	0.00469049	0.00411517	0.00530395			1269.44	-0.0824919	-0.0843126
	1273.57	0.00451073	0.00473505	0.00466748	0.00410953	0.00527117			1273.57	-0.0824718	-0.0826647
	1277.7	0.00449496	0.00469769	0.00464949	0.00411393	0.00526976			1277.7	-0.0805516	-0.0783653
	1281.82	0.00449041	0.00465943	0.0046483	0.00411001	0.00531048			1281.82	-0.081189	-0.077091
	1285.95	0.00450937	0.00461361	0.00468034	0.00411401	0.0052751			1285.95	-0.0817799	-0.0744335
	1302.42	0.00461428	0.00446513	0.00488841	0.0041159	0.0056551			1302.42	-0.0984969	-0.0961175
	1306.54	0.00459075	0.00442691	0.0048286	0.00411324	0.00577703			1306.54	-0.104515	-0.102597
	1310.65	0.00462165	0.00443848	0.00487139	0.00411876	0.00599108			1310.65	-0.11064	-0.11039
	1314.76	0.00464233	0.00445534	0.00491286	0.00411593	0.00598351			1314.76	-0.116659	-0.118065
	1318.87	0.00466144	0.00447839	0.00492968	0.00411811	0.00605701			1318.87	-0.115608	-0.115592
	1322.97	0.00462751	0.00445066	0.00487401	0.00411401	0.00594286			1322.97	-0.112052	-0.112597
	1327.07	0.00460669	0.00441568	0.00482595	0.00412097	0.00592757			1327.07	-0.104639	-0.102936
	1331.18	0.0046009	0.0043976	0.00481522	0.00411582	0.00596159			1331.18	-0.10266	-0.102609
	1335.27	0.00463747	0.00441106	0.00485373	0.00411842	0.00605338			1335.27	-0.104588	-0.10518
	1339.37	0.00466137	0.00444065	0.00489541	0.00411862	0.00612025			1339.37	-0.107416	-0.10757
	1343.47	0.00464538	0.00444186	0.00487655	0.00411914	0.00615079			1343.47	-0.106552	-0.107129
	1347.56	0.00457205	0.00440121	0.0047864	0.00411513	0.00605553			1347.56	-0.103898	-0.104254
	1351.65	0.00446981	0.00432956	0.00467029	0.00411187	0.00598221			1351.65	-0.0999445	-0.100696
	1355.74	0.00439506	0.00425911	0.00458515	0.00410451	0.00593627			1355.74	-0.0982359	-0.100849
	1359.82	0.00435274	0.00422068	0.00454412	0.00410792	0.00593169			1359.82	-0.0973556	-0.100599
	1363.91	0.0043265	0.00420662	0.00450718	0.00410215	0.00589765			1363.91	-0.0945767	-0.100719
	1367.99	0.00432096	0.00423326	0.00449262	0.0041071	0.00584811			1367.99	-0.0890261	-0.0964482
	1372.07	0.00430643	0.00426875	0.0044528	0.00410316	0.00583376			1372.07	-0.0797986	-0.0929621
	1376.15	0.00430384	0.00433222	0.0044113	0.00411625	0.0057439			1376.15	-0.0674615	-0.0854216
	1380.22	0.00428107	0.00435819	0.00437674	0.00410824	0.00568936			1380.22	-0.0625001	-0.0782573
	1384.3	0.00429406	0.00437727	0.00439789	0.00411041	0.00565854			1384.3	-0.0671403	-0.07642
	1388.37	0.00431424	0.00436973	0.00443197	0.00410919	0.00569914			1388.37	-0.0744717	-0.0802803
	1392.44	0.00433409	0.00437009	0.00447475	0.00410628	0.00575583			1392.44	-0.0826295	-0.0844641
	1396.51	0.00435566	0.0043716	0.00452768	0.00411456	0.00578872			1396.51	-0.0904186	-0.0906561
	1400.57	0.00437527	0.00437171	0.00456223	0.00410979	0.00580094			1400.57	-0.0943873	-0.0942522
	1404.64	0.00437067	0.00437504	0.00455415	0.00411058	0.00567284			1404.64	-0.0922393	-0.0885194
	1408.7	0.00438416	0.00439079	0.00456044	0.00411204	0.00560469			1408.7	-0.0878263	-0.0822917
	1412.76	0.00442356	0.00441331	0.00461793	0.00410773	0.0055013			1412.76	-0.0807253	-0.0739883
	1416.81	0.00455676	0.0045194	0.00482633	0.0041177	0.00549186			1416.81	-0.0642312	-0.0580585
	1420.87	0.00455926	0.00458103	0.00482055	0.00411309	0.0055075			1420.87	-0.0683212	-0.0630518
	1424.92	0.00452695	0.00464047	0.00471568	0.00411819	0.00554713			1424.92	-0.0766661	-0.0692433
	1428.97	0.00452774	0.00465155	0.00471145	0.00411256	0.00560339			1428.97	-0.0821104	-0.0750895
	1433.02	0.00464042	0.00467396	0.00489846	0.00411819	0.00573524			1433.02	-0.0904003	-0.0834292
	1457.27	0.00517288	0.00525588	0.00560112	0.00413863	0.0063577			1457.27	-0.104725	-0.101729
	1461.3	0.00513217	0.00520148	0.00555566	0.00413242	0.00624767			1461.3	-0.0980811	-0.0942531
	1465.34	0.00502946	0.00512274	0.00540085	0.0041329	0.0060886			1465.34	-0.0933678	-0.0867255
	1469.37	0.00482607	0.00494674	0.00509676	0.00412332	0.00581935			1469.37	-0.0878333	-0.0793959
	1473.4	0.00460935	0.00472315	0.00476965	0.00411915	0.00558841			1473.4	-0.072616	-0.0632088
	1477.42	0.00443328	0.00451334	0.00451103	0.00410955	0.00532551			1477.42	-0.0510192	-0.0461383
	1481.45	0.00432859	0.00436552	0.00435586	0.00411222	0.0052453			1481.45	-0.0301315	-0.030538
	1485.47	0.00426571	0.00426445	0.00425284	0.00410737	0.00516228			1485.47	-0.0121008	-0.0183381
	1489.49	0.00422355	0.00419786	0.00419949	0.00410961	0.00507845			1489.49	-0.00602709	-0.012703
	1493.51	0.00415926	0.00413599	0.00414443	0.00410426	0.00510957			1493.51	-0.00298825	-0.00960963
	1497.52	0.0041102	0.00409752	0.00410986	0.00410943	0.00509974			1497.52	-0.00366412	-0.00644921
	1501.53	0.0040684	0.00406834	0.00407304	0.00410477	0.0050526			1501.53	-0.00382952	-0.00552862
	1505.55	0.00405873	0.00405329	0.00405649	0.00410477	0.00502065			1505.55	-0.00132052	-0.00496546
	1509.56	0.00404999	0.00404974	0.00404139	0.00410345	0.00498122			1509.56	0.00279402	-0.00137171
	1513.56	0.00405534	0.00405292	0.00404652	0.00410838	0.00500655			1513.56	0.00391019	0.00027688
	1517.57	0.00405447	0.00405877	0.00405021	0.00410462	0.00502462			1517.57	-0.000716897	-0.00251991
	1521.57	0.00406102	0.0040657	0.0040651	0.00411275	0.00506362			1521.57	-0.00420546	-0.0058335
	1525.58	0.00406228	0.00406209	0.00407172	0.00410514	0.00514558			1525.58	-0.00894039	-0.00938883
	1529.57	0.00408269	0.00407527	0.00410332	0.00411545	0.00517487			1529.57	-0.0162404	-0.0189029
	1533.57	0.00409694	0.00408085	0.00412768	0.00411242	0.00529408			1533.57	-0.0243392	-0.0269991
	1537.57	0.00411867	0.00409488	0.00417039	0.00412011	0.00538849			1537.57	-0.0357557	-0.0369847
	1541.56	0.00414309	0.00411153	0.00421489	0.0041161	0.00552235			1541.56	-0.0489658	-0.0520966
	1545.55	0.00419484	0.00415038	0.00429416	0.00412698	0.005668			1545.55	-0.0625749	-0.0652191
	1549.54	0.00424257	0.00417782	0.00436959	0.00412481	0.0058004			1549.54	-0.0764076	-0.0783045
	1553.53	0.00428284	0.00420394	0.00443071	0.00413517	0.0058765			1553.53	-0.0854609	-0.0888665
	1557.51	0.00429263	0.00421832	0.0044459	0.0041328	0.00596131			1557.51	-0.088765	-0.0937784
	1561.5	0.00430092	0.00423504	0.00445011	0.0041465	0.00601162			1561.5	-0.0882154	-0.0956341
	1565.48	0.00430762	0.0042354	0.00445646	0.00414519	0.00604529			1565.48	-0.0886979	-0.0987791
	1569.46	0.00432856	0.00425406	0.00447041	0.00415391	0.00607257			1569.46	-0.0860788	-0.0972951
	1573.44	0.00436057	0.00425665	0.00450492	0.00415788	0.00614974			1573.44	-0.0881138	-0.101754
	1577.41	0.00441111	0.00428526	0.0045744	0.00417319	0.0063184			1577.41	-0.0942236	-0.110856
	1581.39	0.00445179	0.00429687	0.00465113	0.0041759	0.00650235			1581.39	-0.104223	-0.120529
	1585.36	0.00449899	0.00433682	0.00474757	0.00419043	0.00662568			1585.36	-0.115607	-0.131403
	1589.33	0.00450269	0.00434187	0.0047707	0.00419604	0.00672799			1589.33	-0.118953	-0.134109
	1593.29	0.00450861	0.00435862	0.00477322	0.00421013	0.00664723			1593.29	-0.118829	-0.13332
	1597.26	0.00455491	0.00441074	0.00482495	0.00422276	0.00669784			1597.26	-0.119489	-0.13303
	1601.22	0.00463743	0.00449556	0.00492227	0.00423968	0.00674905			1601.22	-0.121993	-0.134337
	1605.18	0.00472598	0.0045795	0.00502938	0.00425017	0.00681082			1605.18	-0.125331	-0.13551
	1609.14	0.00473753	0.00460486	0.00503064	0.00426647	0.00667952			1609.14	-0.123196	-0.133767
	1613.1	0.0047509	0.00463372	0.00502409	0.00427599	0.00656097			1613.1	-0.120637	-0.130252
	1617.05	0.00478863	0.00468539	0.00505388	0.00429412	0.00642581			1617.05	-0.118311	-0.125709
	1621.01	0.00477878	0.00473464	0.00503236	0.00430168	0.00641779			1621.01	-0.11487	-0.121731
	1624.96	0.00478383	0.00481885	0.00502465	0.00431457	0.00633127			1624.96	-0.112923	-0.121375
	1628.91	0.0048155	0.00492266	0.00505431	0.00431775	0.00633801			1628.91	-0.112905	-0.120506
	1632.86	0.00488591	0.00503286	0.00513667	0.00433282	0.0063857			1632.86	-0.114679	-0.121704
	1636.8	0.00495903	0.00509617	0.00522975	0.00433662	0.00643349			1636.8	-0.119518	-0.127252
	1640.75	0.005029	0.00512954	0.00530797	0.00434118	0.00641722			1640.75	-0.120625	-0.126131
	1644.69	0.00509134	0.00515628	0.00535795	0.00433777	0.00629076			1644.69	-0.117942	-0.11942
	1648.63	0.00515908	0.00521289	0.00542452	0.00434224	0.00614851			1648.63	-0.117165	-0.116913
	1652.56	0.00522158	0.00527059	0.00549384	0.00433685	0.00608891			1652.56	-0.118741	-0.119579
	1656.5	0.00526678	0.00536091	0.00553948	0.00433486	0.00602213			1656.5	-0.119568	-0.121965
	1660.43	0.00525954	0.00543347	0.00551283	0.00432337	0.00595536			1660.43	-0.115346	-0.117905
	1664.36	0.00523186	0.00547704	0.00544844	0.00431598	0.00585264			1664.36	-0.107782	-0.108591
	1668.29	0.0051999	0.00546289	0.00538991	0.00430303	0.00580517			1668.29	-0.100575	-0.0991875
	1672.22	0.00513691	0.00538963	0.00529805	0.00429322	0.0056582			1672.22	-0.0918812	-0.0869447
	1676.15	0.005034	0.00526727	0.00516301	0.00427275	0.00549434			1676.15	-0.0802602	-0.0725954
	1680.07	0.00491548	0.00514113	0.00501588	0.00426038	0.00529673			1680.07	-0.0681844	-0.0614652
	1683.99	0.0047811	0.00500974	0.00484838	0.0042395	0.00513556			1683.99	-0.0544748	-0.0469643
	1687.91	0.00465553	0.00486835	0.00469679	0.0042292	0.00493288			1687.91	-0.0388369	-0.0332453
	1691.83	0.00451957	0.00469456	0.00453224	0.00420684	0.00472735			1691.83	-0.0219705	-0.0201429
	1695.75	0.00441041	0.00453947	0.00440337	0.00420051	0.00461139			1695.75	-0.00888377	-0.00701744
	1699.66	0.00430092	0.00439041	0.00427051	0.00417829	0.00443185			1699.66	0.00676295	0.00534253
	1703.57	0.00423709	0.00428843	0.00420021	0.00417269	0.00435408			1703.57	0.012004	0.0103718
	1707.48	0.00418224	0.00421276	0.00413877	0.00415677	0.00423875			1707.48	0.0196903	0.0179538
	1711.39	0.00415658	0.00417732	0.00410723	0.00415371	0.00417502			1711.39	0.0243716	0.0242005
	1715.3	0.00413216	0.00414599	0.00409081	0.00413951	0.00414237			1715.3	0.0193619	0.0174353
	1719.2	0.00413056	0.00414694	0.00409803	0.00415113	0.00416917			1719.2	0.0167198	0.0157551
	1723.1	0.00410856	0.00411454	0.00407768	0.00412699	0.00409397			1723.1	0.0162014	0.0155096
	1727	0.0041058	0.00411494	0.00408662	0.00412649	0.00414103			1727	0.00922951	0.00715994
	1730.9	0.00409438	0.0041016	0.00407734	0.0041154	0.00407297			1730.9	0.00979318	0.00897459
	1734.8	0.00410011	0.00410432	0.00408941	0.00411944	0.00415133			1734.8	0.00549396	0.00412831
	1738.69	0.00409513	0.00409745	0.00408776	0.00411111	0.00410341			1738.69	0.0036365	0.0021541
	1742.58	0.00409503	0.00409657	0.00409523	0.00411075	0.00413123			1742.58	0.00116193	0.000188264
	1746.47	0.0040914	0.00409237	0.00409118	0.00410473	0.00414597			1746.47	0.00025118	0.000939937
	1750.36	0.00409202	0.00409488	0.00409157	0.00410594	0.00412366			1750.36	0.0013981	0.000830582
	1754.25	0.00408538	0.00408851	0.00408499	0.00409918	0.00411675			1754.25	0.00119013	0.00101523
	1758.13	0.00409611	0.00409794	0.00409486	0.0041027	0.00413402			1758.13	0.00129896	0.000855408
	1762.02	0.00409175	0.00409318	0.00409313	0.00409941	0.00415454			1762.02	-0.000915791	-0.000866842
	1765.9	0.00409685	0.00409396	0.0040961	0.00409963	0.00413919			1765.9	-0.00111881	-2.17743e-05
	1769.78	0.00409711	0.00409404	0.00409635	0.00409627	0.00412121			1769.78	-0.00138237	-0.00240933
	1773.65	0.00410335	0.00410007	0.00409881	0.00410099	0.00412235			1773.65	0.000718785	0.000682842
	1777.53	0.00409827	0.00409661	0.00409736	0.00409592	0.0041121			1777.53	-0.00065018	-0.000444697
	1781.4	0.00409836	0.00409818	0.00409766	0.00409917	0.00408892			1781.4	0.000821399	-0.000219015
	1785.27	0.00409601	0.00409551	0.00409459	0.00409315	0.00411486			1785.27	-0.000118967	0.000588928
	1789.14	0.00410054	0.0041011	0.00410086	0.00409971	0.00406256			1789.14	-0.000959769	-0.00105746
	1793.01	0.00409816	0.00409737	0.00409568	0.00409337	0.00412912			1793.01	8.20528e-05	-0.00055785

## Sheet: Fig. 4
Fig. 4e	x	y		Fig. 4f	x	y		Fig. 4h	858 (A)	858 (B)	858 (C)	858 (D)	1314 (A)	1314 (B)	1314 (C)	1314 (D)		Fig. 4j, left	x	y		Fig. 4j, right	x	y		Fig. 4k, left	Cluster0	Cluster1	Fig 4k, right	Cluster0	Cluster1		Fig. 4l, left	healthy	remodeling
	1	0.494949			1	0.783588			0.494949	-1.01853	0.501725	-0.768905	0.783588	0.421774	1.48376	0.88863			1	0.169869			80	-0.793877			0.510195	1.10231		5	16			0.749588	0.730788
	2	-0.146817			2	1.9665			-0.146817	-1.22478	-1.63973	-1.16149	1.9665	-1.52704	1.63149	0.374788			2	1.25994			81	-0.732405			0.182752	0.815873		0	22			0.703903	0.74412
	3	1.72095			3	1.23643			1.72095	0.824295	-1.19	1.93782	1.23643	0.278235	1.76039	1.46957			3	0.849696			82	0.620208			0.68632	0.89116		8	15			0.802064	1.07488
	4	-0.0322536			4	1.11928			-0.0322536	-1.14522	-0.537509	-0.364435	1.11928	-0.691407	1.55126	0.4403			4	-0.605629			83	-1.07774			0.600786	0.916759		2	15			0.774149	0.869976
	5	-0.122525			5	0.688504			-0.122525	-0.735968	1.27844	-0.187596	0.688504	2.36257	0.984581	0.37158			5	-0.353197			84	-0.809058			0.757437	0.922964		8	18
	6	-0.496993			6	1.62543			-0.496993	-0.606613	0.551963	1.02404	1.62543	0.386161	1.07168	1.03964			6	0.963013			85	-0.41947			0.649468	0.639102		0	0		Fig. 4l, right	healthy	remodeling
	7	0.859988			7	0.283823			0.859988	-0.141492	0.614944	0.405993	0.283823	1.27182	1.31388	0.988897			7	-0.514129			86	-0.463592			1.10796	1.20106		19	18			7.27485	13.6646
	8	-0.782286			8	0.0579875			-0.782286	-0.896976	0.220154	-0.378598	0.0579875	1.0212	1.01018	1.51369			8	-0.471077			87	-0.412522			0.487857	1.30496		0	18			1.75144	10.1924
	9	-0.424856			9	1.83949			-0.424856	0.934715	-0.0955727	-0.192436	1.83949	0.397885	2.21411	1.14312			9	0.442156			88	0.955831			0.842001	1.61468		10	13			13.2015	38.46
	10	-0.548022			10	0.156556			-0.548022	-0.911433	-0.81544	0.276311	0.156556	0.196239	1.43399	0.507694			10	1.02169			89	-0.101018			0.454862	0.626972		0	16			9.42423	26.2831
	11	-0.380292			11	1.8132			-0.380292	0.0180434	0.777339	0.933326	1.8132	0.625384	0.338117	0.577367			11	0.265672			90	-0.727111			1.02155	1.21008		1	14
	12	-0.122904			12	0.198452			-0.122904	-0.516252	-0.260563	1.29703	0.198452	-1.15455	1.87439	0.757764			12	2.23129			91	-0.303528			1.59001	1.65257		26	16
	13	-2.00321			13	1.37028			-2.00321	-0.251598	0.569799	-0.6229	1.37028	0.284402	0.780991	0.0982039			13	1.23879			92	0.0318852			0.758062	1.0744		21	17
	14	1.00093			14	0.31796			1.00093	-0.87425	0.314657	-1.1963	0.31796	0.69666	1.64452	1.56131			14	1.90758			93	-0.310382			1.1404	0.462761		17	5
	15	0.35495			15	1.29323			0.35495	-0.942216	0.0633848	1.22953	1.29323	-0.279685	1.6426	0.868219			15	1.92733			94	-0.259935			0.669134	1.6536		8	30
	16	-0.51175			16	1.12206			-0.51175	-0.358605	0.262372	0.324433	1.12206	0.936913	0.849178	0.684637			16	0.375234			95	-0.225273			0.483315	0.347326		0	6
	17	-0.126094			17	1.33633			-0.126094	0.760817	0.0100993	1.35187	1.33633	0.660108	0.277644	0.189864			17	0.071343			96	0.723667			1.79648	0.462148		35	0
	18	0.364667			18	0.70876			0.364667	-0.357384	-0.210298	1.15327	0.70876	0.52647	0.886306	0.211658			18	0.32169			97	0.350835			1.20397	0.77809		2	10
	19	-0.378092			19	0.31456			-0.378092	-0.248259	-0.16932	1.09327	0.31456	-0.478011	0.883606	-0.395485			19	0.159607			98	0.313855			0.990032	0.818413		13	9
	20	-0.816313			20	0.566107			-0.816313	-0.457744	0.529907	0.014812	0.566107	0.381505	0.425317	0.266495			20	0.652384			99	0.0794306			0.910525	0.92579		11	26
	21	-0.520437			21	-0.320583			-0.520437	0.286481	-2.16077	-0.487295	-0.320583	-0.194197	1.09033	2.14434			21	1.4658			100	0.120627			0.699929	1.62582		3	20
	22	-0.351465			22	0.547916			-0.351465	-0.66055	0.284579	0.463424	0.547916	-0.118723	0.31497	1.87959			22	0.069464			101	-0.577877			0.920624	0.66911		0	8
	23	0.272878			23	0.999132			0.272878	-0.596384	0.521638	-0.545665	0.999132	-0.198272	0.320276	0.00888284			23	-0.229039			102	0.871209			1.206	0.661288		22	14
	24	-0.406907			24	0.00850133			-0.406907	1.21603	-0.278203	1.51257	0.00850133	0.416135	-0.0992799	0.115747			24	-0.977093			103	0.0836748			0.367139	0.399474		0	5
	25	-0.457272			25	1.50174			-0.457272	1.04497	-0.565181	1.1594	1.50174	0.1789	-0.170018	1.36617			25	1.87796			104	0.176564			1.05867	0.737655		7	7
	26	-0.197617			26	-0.622454			-0.197617	2.39996	0.23144	-2.67688	-0.622454	-0.605279	0.367778	0.156306			26	1.7422			105	0.239619			0.703717	1.38916		13	24
	27	-0.118197			27	-0.146671			-0.118197	-1.16388	0.0647401	0.231936	-0.146671	-0.623891	0.706938	0.875381			27	-0.313514			106	0.833163			0.812167	0.898721		21	24
	28	-0.940479			28	-1.19998			-0.940479	-0.886729	-0.0618236	0.744536	-1.19998	1.06426	0.369141	0.731454			28	1.52756			107	0.426288			0.589199	0.790812		5	23
	29	-0.317834			29	0.198967			-0.317834	0.318567	-0.616922	0.190838	0.198967	0.547897	1.22824	1.42072			29	0.603823			108	-0.18338			0.692007	0.558969		2	10
	30	0.0423192			30	0.0539514			0.0423192	1.09865	-0.483138	-0.469324	0.0539514	0.660404	1.38067	-0.232469			30	0.99711			109	-0.263171			1.13289	0.209788		12	3
	31	1.55462			31	2.17499			1.55462	-0.672104	0.799652	-0.260118	2.17499	0.662083	0.539125	-0.173984			31	0.67704			110	0.483283			1.38916	1.64278		11	18
	32	0.33047			32	1.17732			0.33047	-1.43659	-0.864385	0.384436	1.17732	1.00434	1.12934	0.389439			32	0.344646			111	0.103009			0.454908	1.10274		2	15
	33	2.65456			33	2.48758			2.65456	0.918311	0.211159	-0.875545	2.48758	-0.119138	0.150218	1.85481			33	0.565202			112	-0.612822			0.485019	1.67214		0	28
	34	0.635813			34	0.69341			0.635813	-0.594527	0.488721	-1.56028	0.69341	-0.0186392	0.615075	0.878869			34	0.87019			113	0.114279			1.28582	1.26866		48	21
	35	0.814804			35	1.30624			0.814804	-0.799916	-0.203384	-0.268587	1.30624	-1.26256	1.94678	0.313682			35	0.0558291			114	-0.237255			0.587336	0.760229		0	14
	36	-1.06127			36	0.896304			-1.06127	0.0566688	0.128602	-0.0588535	0.896304	0.98494	0.832016	0.931748			36	1.25057			115	0.181049			1.07866	0.79086		12	19
	37	0.272648			37	1.5144			0.272648	-1.04771	1.29043	-0.20426	1.5144	1.74252	2.70541	0.861376			37	-0.856775			116	0.177669			0.370406	0.357095		0	0
	38	-1.35986			38	1.20703			-1.35986	-0.80699	0.45177	-0.775258	1.20703	0.451792	0.963385	0.65506			38	0.86663			117	-0.662962			1.30756	1.18243		35	25
	39	0.575056			39	0.347172			0.575056	-0.337654	-0.354422	-1.39733	0.347172	1.17269	1.35164	0.827619			39	0.648206			118	0.549629			0.785538	0.940619		3	25
	40	1.49978			40	1.09734			1.49978	-1.19015	1.08538	-1.28051	1.09734	-0.635696	1.11099	0.444442			40	-1.53237			119	-1.01252			0.507565	1.52732		0	15
	41	1.03369			41	-0.719233			1.03369	0.0243691	0.615369	-0.669116	-0.719233	0.858393	0.672313	1.64318			41	1.40267			120	-0.254827			0.691192	0.452136		6	4
	42	-1.15025			42	1.30899			-1.15025	1.2385	1.92499	2.01432	1.30899	-0.146151	1.57146	1.21689			42	0.43634			121	0.18937			1.26272	0.978902		16	22
	43	-0.5385			43	1.61748			-0.5385	0.674501	0.6588	-1.53643	1.61748	1.04558	0.75377	0.313883			43	0.39491			122	0.0757739			0.969952	1.41815		12	23
	44	2.8926			44	2.11973			2.8926	-1.77983	-0.996481	0.197327	2.11973	-0.0253705	1.51516	0.576389			44	-1.52013			123	-0.00842847			0.607964	0.998224		5	10
	45	0.597945			45	1.6836			0.597945	1.09689	0.122796	0.769938	1.6836	0.0792943	0.592609	-1.39343			45	0.0969791			124	-0.907257			0.715814	0.997332		0	18
	46	0.395675			46	1.43745			0.395675	-0.190661	-0.631424	0.270203	1.43745	1.03068	1.01468	0.848465			46	0.544681			125	0.080726			0.732595	0.893492		7	11
	47	0.143413			47	1.55401			0.143413	-0.530246	0.682181	-0.536111	1.55401	0.565011	0.454715	0.378147			47	0.435325			126	-0.553474			1.30127	0.581082		22	14
	48	1.20672			48	0.775045			1.20672	-0.853401	-0.102748	0.250994	0.775045	1.0486	0.114179	0.52327			48	-0.182871			127	0.308245			0.306325	0.251403		0	0
	49	-0.025245			49	0.376259			-0.025245	-1.48035	-1.36369	1.22376	0.376259	1.72885	1.18787	0.274236			49	1.28487			128	0.538375			0.8536	1.37048		6	16
	50	-1.09849			50	1.35185			-1.09849	-0.354574	-0.136918	-1.68998	1.35185	0.456277	1.03764	-0.13028			50	0.824457			129	1.18021			0.477627	0.924453		0	6
	51	-0.72854			51	1.76664			-0.72854	-1.0977	0.574463	-1.79764	1.76664	1.33468	0.103927	-0.123953			51	0.798825			130	-0.0421717			0.797787	0.472214		0	6
	52	0.0024052			52	0.252332			0.0024052	0.742919	0.0129206	-0.541589	0.252332	0.72998	0.346482	-0.0338887			52	1.55532							0.401887	0.937195		0	21
	53	0.336681			53	1.10933			0.336681	-1.09239	-0.831025	0.327082	1.10933	0.438567	1.28862	-0.627908			53	1.27193							0.76193	1.20828		0	32
	54	-0.692827			54	0.421669			-0.692827	0.206203	-0.669862	-0.221435	0.421669	-1.00268	0.0552661	1.14879			54	1.93139							0.270262	0.977295		0	18
	55	1.55773			55	1.03999			1.55773	0.505031	-0.361682	0.160037	1.03999	-0.597028	1.09928	0.864995			55	0.367131							0.926265	0.529511		23	2
	56	-0.408422			56	-0.429704			-0.408422	1.5743	-0.497314	0.437601	-0.429704	1.33062	1.08303	0.456964			56	-1.04014							1.11275	2.02928		0	21
	57	0.407224			57	1.65887			0.407224	0.119142	0.636438	2.73563	1.65887	0.157424	1.59293	0.826993			57	0.4987							0.70854	0.376856		7	4
	58	1.13854			58	1.26423			1.13854	-1.22577	0.0258312	-0.119334	1.26423	2.21031	0.334678	0.969364			58	1.07097							0.659151	1.0978		2	25
	59	-0.177614			59	1.49737			-0.177614	0.479973	0.676525	-1.14173	1.49737	-2.45116	0.92389	1.05057			59	0.260175							0.962381	0.961044		0	15
	60	-0.495645			60	0.420268			-0.495645	0.458605	-0.235614	-1.55975	0.420268	1.19177	1.02043	1.62424			60	0.305289							0.429268	0.956182		0	17
	61	-0.485239			61	0.335451			-0.485239	0.125382	0.105642	-1.90375	0.335451	-1.21965	0.823865	1.23905			61	-0.375632							0.892319	1.23776		9	32
	62	0.0669238			62	0.271839			0.0669238	-0.0685329	0.495524	0.486707	0.271839	0.147631	0.455014	0.546047			62	1.22812							0.534562	1.44429		0	38
	63	0.824551			63	1.18653			0.824551	-0.986675	-0.0640115	0.632644	1.18653	0.779661	0.980232	0.385309			63	0.975531							0.964986	1.05698		8	8
	64	-0.362706			64	1.42624			-0.362706	-0.996731	0.0431531	0.996212	1.42624	0.762859	0.986605	0.124575			64	-0.00973946							0.339531	1.52112		0	27
	65	-0.475847			65	0.965257			-0.475847	1.09675	-1.23898	0.463043	0.965257	1.39347	1.50428	0.75357			65	0.659717							0.772962	1.68623		11	25
	66	-1.12689			66	0.731333			-1.12689	0.0138056	-0.0197789	-0.281579	0.731333	-0.0361899	1.48493	1.51425			66	0.520453							1.31666	0.811913		20	14
	67	-0.487908			67	1.97394			-0.487908	-0.359646	-0.297044	1.21441	1.97394	0.840246	1.59716	-0.0242143			67	1.54664							0.687222	1.85684		11	21
	68	-0.869359			68	0.531731			-0.869359	-0.186062	0.837609	0.905826	0.531731	-0.694181	-0.061457	0.217406			68	0.55897							0.75774	1.01139		22	23
	69	0.0554718			69	0.0202027			0.0554718	-0.199327	-0.135461	-0.565278	0.0202027	0.174276	1.05683	-0.141102			69	0.554512							0.862167	1.4645		12	27
	70	0.724744			70	0.16341			0.724744	-0.289125	-0.204425	-2.27494	0.16341	0.00555865	0.568358	0.240759			70	0.316356							0.219863	0.713089		0	16
	71	-0.275845			71	0.731645			-0.275845	0.398527	-0.0761692	-0.400556	0.731645	0.651048	0.513413	0.0353405			71	0.883739							0.351749	0.624185		0	6
	72	0.278196			72	1.01015			0.278196	0.973895	1.54476	-0.241331	1.01015	0.430596	0.59588	0.0143068			72	1.59396							1.2149	0.884262		11	11
	73	0.478443			73	0.231285			0.478443	0.101554	-1.25727	0.256811	0.231285	0.695212	0.154955	-1.04563			73	-0.811724							1.38923	2.2854		30	21
	74	0.792174			74	1.05882			0.792174	0.970352	-1.52492	0.367957	1.05882	2.3118	-0.0818627	-1.11406			74	1.13206							0.761128	2.14513		0	19
	75	-1.75207			75	-0.118653			-1.75207	0.824454	0.459499	0.469512	-0.118653	1.05711	0.854061	-0.0112845			75	0.837158							0.755709	1.64821		0	25
	76	0.112636			76	-0.133022			0.112636	-0.689178	-0.377617	0.205675	-0.133022	1.3853	0.556969	0.420784			76	0.986918							0.797322	0.635477		2	10
	77	-0.756365			77	1.09171			-0.756365	0.33527	0.385609	-1.02106	1.09171	0.617847	-0.032735	0.212158			77	-1.30752							0.995283	0.7978		15	15
	78	0.776009			78	-0.370134			0.776009	0.298182	0.651572	1.43558	-0.370134	0.264417	0.394755	-0.272943			78	0.195614							0.893288	1.16585		0	21
	79	0.544826			79	0.159907			0.544826	0.160588	-0.575438	1.08576	0.159907	0.00626705	1.01071	-0.257236			79	1.82327							0.803574	1.54304		6	29
	80	-1.68944			80	-0.469779			-1.68944	-1.18194	-0.479004	-0.26108	-0.469779	-0.799233	0.729013	1.33239											0.432008	0.921855		0	17
	81	-0.118259			81	0.625964			-0.118259	-0.989505	1.4637	-1.33984	0.625964	-0.304731	-0.366434	0.621248											0.876029	0.503167		27	6
	82	1.07626			82	1.39507			1.07626	0.949016	-0.336742	-1.65428	1.39507	-0.437904	0.53317	0.626146											1.00111	0.914801		13	21
	83	0.391266			83	-0.200967			0.391266	-0.880055	-1.49841	-0.108831	-0.200967	0.716901	1.18266	0.500453											0.946804	1.32372		10	20
	84	-0.983772			84	0.945844			-0.983772	0.605935	-0.0886546	0.441935	0.945844	-0.335186	0.973458	-0.539107											1.35803	0.637282		17	12
	85	0.615556			85	0.471174			0.615556	-1.83629	0.614213	0.92232	0.471174	0.0405416	1.31779	-0.0730721											0.964727	0.955372		9	18
	86	-0.239121			86	-0.534736			-0.239121	-0.910399	-1.00275	0.884604	-0.534736	-0.162993	1.22224	0.301616											1.90293	0.835292		27	25
	87	0.624116			87	0.0874307			0.624116	0.677714	-0.594419	-0.087196	0.0874307	1.33124	1.15619	-0.61734											0.56971	1.02536		0	21
	88	-0.96512			88	-0.11056			-0.96512	0.201736	-0.60177	-0.743876	-0.11056	0.231322	1.00566	0.887775											0.234178	0.625718		0	8
	89	1.0476			89	0.347778			1.0476	-0.558595	0.0235901	0.899235	0.347778	0.233525	0.449669	1.42776											0.836156	0.647484		7	18
	90	0.846004			90	0.427615			0.846004	-0.990677	-1.35086	0.284076	0.427615	0.79538	-0.113728	0.540852											0.569166	0.46569		4	6
	91	0.399389			91	0.503718			0.399389	-0.81693	-0.807239	0.222567	0.503718	0.40315	1.3677	0.550071											0.520558	1.11485		0	19
	92	0.272537			92	0.22325			0.272537	-0.198935	-0.0708012	0.285749	0.22325	0.244713	0.769621	0.744423											1.18738	1.17118		22	23
	93	0.302589			93	-0.37068			0.302589	-1.02063	0.719593	-0.431191	-0.37068	0.998886	1.2539	0.963747											0.295714	0.98312		0	32
	94	0.200395			94	-1.04979			0.200395	1.33356	-0.173674	0.121523	-1.04979	2.06224	0.0298744	0.0207983											0.403566	1.18611		0	27
	95	0.0478915			95	-0.951118			0.0478915	-0.3654	0.295669	0.699067	-0.951118	-0.228418	0.544084	0.784364											1.25772	1.00721		23	19
	96	0.632306			96	-0.99735			0.632306	-1.10209	-0.653987	-0.436887	-0.99735	-1.29132	0.823287	1.86909											0.744855	0.784365		9	9
	97	-0.355399			97	-0.568466			-0.355399	1.15247	0.750233	-1.14698	-0.568466	-0.205612	1.33595	-0.67882											0.666521	0.599703		0	4
	98	2.27382			98	0.405845			2.27382	1.09208	-0.384358	1.04556	0.405845	1.74265	0.593057	-0.380948											1.01695	0.639654		12	9
	99	-0.426454			99	1.34337			-0.426454	-0.370268	-1.21378	-0.405631	1.34337	-0.440559	0.952821	0.581209											1.19851	1.7881		14	27
	100	0.158319			100	0.710039			0.158319	-1.14118	2.06296	-1.24198	0.710039	-0.7253	-0.248031	0.299925											0.495245	1.17291		0	16
	101	0.273714			101	0.255789			0.273714	0.301593	0.540324	-0.857972	0.255789	1.13449	-0.339289	0.751409											0.675815	1.0936		6	36
	102	-0.487637			102	-0.293028			-0.487637	-0.439394	0.592724	-0.154988	-0.293028	0.0628888	0.0321353	0.923616											0.426633	1.2919		0	37
	103	0.0676396			103	-0.427969			0.0676396	-1.33253	-0.503792	-0.908701	-0.427969	-1.09522	0.0940743	1.54672											1.43274	0.840581		18	11
	104	0.0730342			104	0.312003			0.0730342	0.46001	-0.758415	-0.883643	0.312003	-0.169353	-0.114341	1.22832											0.59445	1.1388		0	26
	105	0.0183439			105	-0.0889702			0.0183439	-0.249606	-0.404076	-0.543085	-0.0889702	-0.0444566	0.238643	0.656807											0.761561	0.730016		12	1
	106	0.626191			106	0.27823			0.626191	-0.0274083	-0.492223	1.93494	0.27823	-1.01676	1.01434	-0.187026											0.571617	0.741383		13	8
	107	0.843516			107	0.774924			0.843516	0.830904	-1.16509	-1.5041	0.774924	-1.06978	-0.386636	0.935758											0.766651	0.517792		7	10
	108	0.162705			108	-0.555692			0.162705	-1.27757	-0.937907	-0.38497	-0.555692	-0.630469	0.000870033	-0.0618944											1.05276	0.674654		2	4
	109	0.487561			109	-0.36652			0.487561	0.39548	-0.0992045	-0.898116	-0.36652	-1.00201	0.265937	-0.84423											0.654851	0.918686		6	16
	110	-0.545447			110	-0.325255			-0.545447	-0.243142	-0.162712	-0.445235	-0.325255	-0.068177	0.478011	-0.467321											0.926451	1.34829		12	31
	111	-1.29622			111	-0.588043			-1.29622	0.119064	-1.86183	-0.317556	-0.588043	-1.0097	-0.0414829	-0.721346											0.831859	1.51302		10	28
	112	1.01584			112	0.267668			1.01584	-0.998877	-0.916647	0.716773	0.267668	-1.11181	0.317367	-0.283912											0.749657	0.193556		9	0
	113	-0.891068			113	1.53024			-0.891068	-0.0377428	0.160403	1.02236	1.53024	-0.361394	-0.179098	0.269413											0.723395	0.891169		13	9
	114	-1.55022			114	-0.200864			-1.55022	-0.945317	-0.682904	0.00517543	-0.200864	-1.77102	0.20504	-0.775242											0.793162	1.11059		17	30
	115	-1.53474			115	0.395165			-1.53474	1.22465	-0.594796	1.83835	0.395165	0.0908252	0.836798	0.725231											0.962073	0.79673		17	23
	116	-0.788561			116	-1.13845			-0.788561	-0.0226932	0.0266417	0.332389	-1.13845	-0.336369	0.3932	-0.459058											0.67894	1.48316		0	29
	117	-0.672843			117	-0.443677			-0.672843	0.707282	-0.26586	0.437601	-0.443677	-0.378561	-0.0838821	-0.277152											0.777592	1.75289		14	17
	118	-0.470698			118	0.0913698			-0.470698	-1.04517	1.22777	-0.679496	0.0913698	-1.62812	0.677182	1.45769											1.38912	0.43287		12	3
	119	1.23037			119	0.942094			1.23037	-0.306545	1.05947	1.70832	0.942094	-0.567962	-0.135911	0.854949											0.490439	0.99517		0	19
	120	-0.52635			120	-0.631933			-0.52635	-0.364625	1.01338	0.191838	-0.631933	-0.61577	-0.320566	0.0700081											1.74198	1.31494		30	23
	121	-0.316355			121	0.823583			-0.316355	-0.582101	1.09741	-0.776233	0.823583	-1.0358	-0.909328	0.905662											1.03298	0.480577		14	5
	122	-1.35795			122	0.405309			-1.35795	0.126864	2.49594	-2.06169	0.405309	-0.593988	-0.265584	1.25582											0.741144	1.48915		8	25
	123	1.32583			123	-0.0250992			1.32583	-0.803046	1.80507	-1.3103	-0.0250992	-0.765907	-0.356028	1.48865											1.15461	1.02853		9	12
	124	-1.12816			124	0.366773			-1.12816	-0.19941	0.257544	-0.237346	0.366773	-0.470549	0.591382	0.153195											0.964117	1.14853		12	26
	125	1.04144			125	0.668515			1.04144	-0.0142408	0.745042	-0.314163	0.668515	-0.708074	0.0303792	0.00246684											0.410069	0.540954		0	5
	126	0.74577			126	0.179891			0.74577	0.122297	1.34075	0.0714606	0.179891	-0.148182	-0.10726	0.156074											0.71798	0.897134		20	7
	127	-0.79459			127	-1.60986			-0.79459	0.111015	1.44496	0.0827984	-1.60986	0.822093	0.0807582	0.603802											1.08255	0.805959		9	25
	128	0.690056			128	-0.547583			0.690056	-0.0934825	2.29249	-1.25266	-0.547583	0.57882	-0.605374	0.374089											0.468984	0.973888		0	22
	129	0.179518			129	0.386255			0.179518	-0.0884879	0.347604	-1.00914	0.386255	-1.16558	-0.0956863	1.73286											1.55318	1.09496		19	29
	130	1.12192			130	-0.578082			1.12192	0.689372	0.137775	1.27112	-0.578082	0.218259	-0.495876	-0.526893											0.768055	0.935115		9	28
	131	0.353057			131	-1.02604			0.353057	0.106859	2.05424	0.211804	-1.02604	-0.527945	-0.831009	0.0624296											0.531785	1.18115		3	12
	132	-0.0805981			132	-0.154531			-0.0805981	0.732115	1.56599	0.355749	-0.154531	-0.341889	0.466297	0.731066											0.72778	2.1429		10	26
	133	0.281477			133	1.68743			0.281477	-0.141391	2.06674	-1.39123	1.68743	0.170312	0.322762	0.494641											0.490071	0.435443		0	4
	134	2.05707			134	2.34055			2.05707	-0.119686	0.222285	-1.15547	2.34055	-0.0790932	0.479396	0.417925											0.947747	0.404509		10	5
	135	0.826165			135	1.24939			0.826165	-0.320264	2.50225	-0.496056	1.24939	1.11663	1.22644	0.571451											0.493572	0.786618		0	14
	136	1.39797			136	0.975875			1.39797	-0.581804	1.58784	-0.957077	0.975875	-0.53032	-0.136872	0.879841											0.547627	0.843743		2	6
	137	-2.1659			137	0.786302			-2.1659	-0.80641	1.98033	0.0705411	0.786302	-0.343378	-0.907189	0.395204											0.799581	0.723953		10	10
	138	0.469018			138	0.0468573			0.469018	0.751193	4.01231	1.07739	0.0468573	-0.938868	0.138941	0.504214											0.427583	0.814529		0	10
	139	-0.156968			139	0.774889			-0.156968	-0.469533	1.62182	0.491264	0.774889	-0.115908	-0.23795	0.378943											0.800686	0.284935		10	3
	140	1.46492			140	-0.233948			1.46492	1.02817	2.52944	-0.885878	-0.233948	-0.272183	0.493108	0.677251											1.00265	0.623988		11	14
	141	-0.113782			141	-1.23052			-0.113782	0.229445	2.1235	0.439889	-1.23052	-0.0193164	-0.215634	0.202028											0.787813	1.17		6	12
	142	1.0184			142	0.263673			1.0184	1.97406	1.54526	-0.796316	0.263673	-0.187262	-0.317309	1.46459											1.16336	0.913219		22	11
	143	1.48598			143	1.29961			1.48598	-0.82266	2.32066	-0.849622	1.29961	0.434192	-0.0573395	1.17487											0.768015	0.846361		6	18
	144	0.0302187			144	0.780644			0.0302187	-0.0494356	3.40139	0.296435	0.780644	-1.17538	0.562945	1.68046											0.657854	1.41799		0	27
	145	1.19516			145	-0.471991			1.19516	-0.177505	3.45588	-0.0800952	-0.471991	0.171695	0.482181	0.499514											0.782879	0.809736		0	10
	146	-0.762722			146	-0.439401			-0.762722	1.02016	3.15867	-0.323304	-0.439401	-0.181421	0.191206	-0.422549											1.15953	0.552514		15	7
	147	1.46656			147	-0.73129			1.46656	-1.24289	2.06391	-0.33675	-0.73129	0.609555	-0.677679	-0.187705											0.393351	1.87642		0	33
	148	2.12711			148	-0.903979			2.12711	1.09363	3.00495	-1.52048	-0.903979	-1.05932	-0.447221	0.108686											1.01535	0.474839		8	5
	149	1.33447			149	-1.26646			1.33447	-0.837523	2.20931	0.457275	-1.26646	-0.523922	0.170966	0.148861											0.701574	1.31455		0	34
	150	1.76759			150	-0.99905			1.76759	1.01707	4.37354	0.997035	-0.99905	-0.278358	-0.895179	-0.680533											0.781078	0.568834		0	0
	151	0.949928			151	0.151695			0.949928	0.966549	3.85119	-2.28964	0.151695	-1.91465	-0.682847	0.227935											0.476125	0.938249		1	21
	152	-0.404086			152	-0.813248			-0.404086	-0.0872538	1.70206	1.30873	-0.813248	-1.36581	-0.319076	0.682504											1.03281	1.37232		16	21
	153	1.81623			153	-0.50154			1.81623	1.79517	1.03	1.66987	-0.50154	0.0939459	-0.298356	0.720277											0.759611	1.20859		9	25
	154	1.30059			154	-1.18216			1.30059	-0.390134	1.23087	1.92651	-1.18216	-0.701749	0.557729	-1.28171											1.14488	0.502301		18	18
	155	0.502308			155	-0.467654			0.502308	1.06991	4.54636	0.333539	-0.467654	-1.82504	0.036774	1.26194											0.381107	1.16248		0	20
	156	-0.0312544			156	-0.946263			-0.0312544	2.15872	3.49455	-0.0128095	-0.946263	-1.3266	-0.417318	1.43975											0.915205	1.22912		11	18
										-0.223268	3.89459	-1.35256		-0.703487	0.656068	0.221106											0.555635	0.480668		2	6
										0.417042	2.60369	-0.950315		0.22313	0.349066	0.601827											0.810067	1.67952		15	25
										2.19744		0.503801		-0.35778		0.349867											1.82055	1.03823		23	22
										0.684129		0.741782		-0.72535		0.0152513											0.812268	0.720319		12	24
										1.01748		0.194358		-0.80352		0.635706											1.81281	0.789572		26	6
										1.89149		-1.32308		-1.50412		0.533453											0.506871	0.807412		0	9
										1.59873		-0.320731		-1.04476		0.0128817											1.08362	1.26706		22	26
										1.80286		-0.130874		-0.0778917		-0.853111											0.564593	0.821823		3	6
										-0.0538131		-1.67422		1.2435		-1.16402											1.29345	0.366867		22	1
										1.97499		-0.388444		-0.607526		-0.715145											0.684242	1.15212		8	22
										1.40876		-0.0202871		-0.448792		0.159396											0.557026	0.90055		2	23
										1.11306		-1.23267		-0.417232		-0.0578145											0.841892	1.63137		6	18
												-0.618861				1.14868											0.921639	1.20743		11	20
												-1.14947				0.66815											1.31998	1.75542		13	32
												1.7686				-0.48231											1.67295	0.885553		32	11
												-1.7395				-1.02557											0.452325	0.686071		0	19
												-0.830239				0.00212592											1.42527	0.90988		18	10
												-0.840362				0.221516											0.654295	1.69539		0	29
												-1.26211				-0.16844											1.36676	1.13784		35	20
												1.01407				-0.400621											1.29025	0.880355		11	11
												-0.0857013				0.436408											0.8677	0.508394		0	6
												0.540188				-0.228833											0.637347	0.678203		0	14
												0.706812				-0.93534											0.339103	1.30847		0	21
												-0.527037				0.106939											0.311857	0.568083		0	9
												-0.0503349				-0.151459											0.751592	0.558183		9	15
												2.69442				-0.367216											0.96569	0.889103		2	22
												-0.0456038				-1.04167											0.856891	0.528622		12	3
												1.70072				-1.35113											0.918463	0.535591		10	5
												0.174696				0.387215											1.23404	1.01236		10	10
												1.29531				-1.00973											0.724159	0.448093		9	0
												-1.11848				-0.272549											0.395445	0.94942		0	19
												0.348174				-0.108464											0.382608	0.349892		0	0
												0.229542				-0.57667											0.421448	1.10657		0	12
												-0.522131				-1.10038											0.414718	0.461262		0	4
												1.0393				-2.10214											0.450932	0.261961		0	3
												0.301652				-1.66208											0.300834	0.845157		0	14
												2.6641				-1.09887											0.187568	0.676662		0	9
												1.70125				-0.491241											0.367948	1.24653		0	16
												1.01766				-1.11253											0.462178	0.288264		0	0
												2.03383				-1.79623											0.914064	0.773353		11	10
												2.29772				0.0151843											0.428724	0.50428		1	10
												3.04057				0.813055											0.417851	0.597593		0	4
												0.16448				-0.41433											0.598635	0.724692		0	12
												0.398609				-0.406721											0.568562	0.391823		6	0
												1.98443				-0.872409											0.630672	0.569597		0	8
												1.24704				0.0372854											0.665439	0.492778		0	3
												1.38429				-1.83746											0.941355	0.3294		6	0
												-1.35534				-1.44483											0.732714	0.652907		14	25
												-0.949831				-1.81702											0.30294	0.538153		0	3
												1.12527				-0.918604											0.780532	0.344243		3	6
												3.39034				-0.850121											0.963656	0.311022		9	0
												2.84354				-1.57612											0.674915	0.23694		0	0
												2.91529				-0.565657											0.742932	0.713958		5	9
												2.29084				-0.38353											0.326749	1.2442		0	13
												-0.94264				0.13146											0.396021	0.45465		0	3
																											0.90957	0.844611		11	10
																											0.265826	0.989649		0	16
																											1.25887	0.469424		42	0
																											0.818168	0.492236		0	9
																											0.950718	0.455923		10	4
																											0.695048	0.528159		0	0
																											0.563177	1.06435		0	5
																											0.298711	0.561872		0	11
																											1.16729	1.4324		25	18
																											1.06219	1.34337		9	21
																											0.981264	0.320063		15	0
																											0.472578	0.637128		0	8
																											0.756955	0.726885		0	14
																											0.744846	0.345526		8	3
																											0.972111	0.549939		3	6
																											0.754147	0.913623		8	32
																											1.37805	0.876073		19	12
																											0.959341	0.468294		5	0
																											1.11698	0.759493		10	7
																											1.81086	0.689785		18	0
																											0.931179	0.3851		15	0
																											0.514626	0.739112		0	17
																											0.563004	0.320707		0	0
																											0.504225	0.5658		0	0
																											0.69064	0.545395		3	9
																											0.691575	0.815204		9	6
																											0.697281	0.493675		0	6
																											0.412254	0.485315		0	8
																											0.849849	0.985818		24	20
																											0.725315	0.78973		4	0
																											1.13332	0.800509		11	8
																											1.08284	0.982855		13	11
																											0.615242	0.83887		1	22
																											1.03997	0.731721		5	18
																											0.598009	0.719883		8	10
																											0.738833	0.679061		9	3
																											0.476264	0.741351		0	4
																											0.809536	0.874332		0	22
																											0.90096	0.653222		6	14
																											1.08582	1.27485		13	16
																											0.750248	1.17741		0	26
																											1.06371	1.06298		13	17
																											1.09556	0.681686		10	6
																											1.20192	0.439834		17	7
																											0.734102	1.32893		5	17
																											0.504296	0.722953		0	15
																											0.832573	0.937772		0	10
																											1.04498	0.691		0	12
																											0.221023	0.88611		0	29
																											0.900369	0.420535		12	0
																											0.367116	0.997013		0	17
																											0.475561	0.390638		0	4
																											0.496502	0.53481		3	9
																											0.395148	0.241255		0	0
																											0.437305	0.341468		0	0
																											0.448291	0.20093		0	0
																											0.277948	0.877265		0	12
																											0.55773	0.625549		0	6
																											0.566769	0.462872		0	3
																											0.284698	0.719852		0	0
																											0.294365	0.337841		0	0
																											0.75063	0.725253		2	4
																											0.380852	0.461438		0	5
																											0.229462	0.458167		0	2
																											0.624411	0.83087		0	10
																											0.217283	0.768921		0	12
																											0.262413	0.540516		0	7
																											0.571822	0.238114		1	0
																											0.188108	0.445553		0	6
																											0.475614	0.514197		2	0
																											0.579306	0.368235		2	0
																											0.286701	0.638373		0	7
																											0.448027	0.794505		3	13
																											0.282393	0.931721		0	16
																											0.315974	0.924792		0	10
																											0.292249	0.70413		0	0
																											0.395021	0.290758		0	1
																											0.585317	0.239167		5	0
																											0.696389	0.414098		0	4
																											0.344478	1.39522		0	28
																											0.519187	0.716253		0	12
																											0.671555	0.604679		0	15
																											0.664359	0.214022		8	0
																											0.574951	0.439733		8	1
																											0.64515	0.673025		7	13
																											1.05009	0.674534		0	7
																											0.646415	0.83535		6	19
																											0.795571	1.10102		10	11
																											0.561318	0.618482		6	15
																											0.490658	1.23381		0	18
																											1.08707	1.20479		14	29
																											0.739296	0.923474		9	16
																											1.06164	0.955093		9	20
																											0.718202	0.296068		4	4
																											0.623859	0.782207		3	5
																											0.959899	1.36038		3	27
																											1.11972	0.734235		11	16
																											1.35491	0.887175		21	26
																											0.883097	1.61031		1	17
																											1.17682	0.416221		20	2
																											1.36868	0.916704		28	10
																											1.22147	1.20397		26	20
																											0.690965	0.748613		20	13
																											1.41311	0.889523		24	11
																											1.17791	1.43725		18	13
																											0.809261	1.00448		21	25
																											0.574311	1.99623		3	21
																											1.35731	0.848477		43	16

## Sheet: Fig. 5
Fig. 5c		1000	1618	1678	1071	1117	1123		Fig. 5f		1000	1618	1678	1071	1117	1123		Fig. 5l		I/R	remote		Fig. 5m		remote 1	remote 2	remote 3	I/R 1	I/R 2	I/R 3
	1	-0.0695354	0.408007	1.24063	0.0272062	0.0118145	0.638447			1	1.65459	1.26293	0.582678	-1.18209	0.582339	0.842413			397.509	0.00633905	0.0063922			1668	0.00890558	0.00603609	0.00863372	0.00881616	0.00594566	0.00850754
	2	0.685664	0.979641	0.542519	0.605667	0.15344	-0.211543			2	0.776415	1.47108	1.12836	-0.00276975	1.16863	0.838773			402.108	0.00639109	0.00643347			1645	0.00932529	0.00642539	0.00905638	0.00916136	0.00627685	0.00882984
	3	0.386143	0.075436	0.542377	-0.200044	-0.716521	-1.17926			3	-0.680817	0.673212	1.71565	0.570023	0.100587	-0.441068			406.704	0.00636926	0.0064177			1634	0.00912558	0.00632765	0.00887718	0.00916703	0.00629279	0.00858593
	4	-0.691514	-0.646663	0.290761	1.16449	-1.27066	-0.0914854			4	1.54582	1.64372	2.22174	-0.254871	-0.659828	-0.648917			411.298	0.00635634	0.00637646			1318	0.00858008	0.00559578	0.00783313	0.00846398	0.00544672	0.007734
	5	-1.26551	-0.831939	-0.770088	1.17567	-0.338645	1.31045			5	2.21281	1.25842	0.818201	-0.61583	-0.197976	-0.62968			415.889	0.00639618	0.00639274			1261	0.0079925	0.00485332	0.00712323	0.00803077	0.00487635	0.00717132
	6	-0.191215	-1.08133	-0.957658	1.01469	0.527419	-0.44437			6	1.04219	0.2652	1.54265	-1.70151	0.0747604	0.451116			420.478	0.00636512	0.00640193			241.094	962.364	4229.18	474.395	1763.66	4069.96	692.268
	7	0.489826	-0.158437	-0.185956	1.48982	0.828226	-0.560333			7	0.336271	0.962039	0.933652	-0.728868	-0.404829	0.271256			425.064	0.00632649	0.00635937			341.196	345.847	88.8553	191.647	634.548	1149.48	981.042
	8	0.720008	-0.000908187	-0.291125	-0.0117728	1.40057	-0.146072			8	-0.477919	0.900121	1.8419	-0.242176	1.04385	-0.560179			429.647	0.00634243	0.00638039			346.056	997.523	1861.56	1054.34	2467.47	2409.66	2384.73
	9	0.584128	-0.0297423	-0.0386365	-0.715063	0.622128	-0.577472			9	-0.613854	1.57489	1.92259	1.84197	-0.211365	-0.196672			434.228	0.0062701	0.00626807			464.278	871.275	2325.38	982.903	825.431	1331.8	397.725
	10	1.25141	0.0465701	-0.0951961	1.07592	-0.319551	-0.171514			10	1.05168	1.53394	1.314	1.43292	0.124909	1.12613			438.806	0.00627448	0.0062472			492.309	6077.89	10038.7	7493.67	5149.26	6768.53	5374.07
	11	0.0200052	-0.480315	-0.854041	-0.0907761	-0.331616	-1.52251			11	2.5487	1.50856	0.803524	-0.857283	0.526731	0.96441			443.382	0.00629504	0.00630035			1071	0.00754983	0.00445803	0.00711193	0.00751652	0.00438321	0.00695629
	12	0.913175	-0.4288	-0.0362176	1.44855	1.73188	-0.44943			12	0.672388	0.725294	0.775026	0.658401	0.474149	0.495291			447.955	0.00629677	0.00627996			1117	0.00784882	0.00486601	0.00775379	0.00784595	0.00477331	0.00749466
	13	-1.20442	-0.69228	-0.0204276	2.07503	1.59771	-0.103256			13	0.398165	-0.208087	0.916751	-0.985831	-0.119349	0.252604			452.526	0.00630668	0.00632028			1123	0.00792045	0.00492001	0.00775902	0.00790731	0.00486626	0.00752481
	14	-1.62263	-0.808493	-0.197369	0.606656	0.396813	1.43706			14	1.05066	0.287834	0.78104	-0.559033	-0.0644223	0.769974			457.094	0.00633346	0.00635298			259.022	5063.23	23032.8	4897.41	4174.82	8663.05	3912.13
	15	1.08177	-0.188194	1.68761	0.736188	0.745997	1.48804			15	1.4804	0.951773	0.379789	0.276836	0.643516	0.545548			461.66	0.00630369	0.00631359			596	0.00759499	0.00449863	0.0072015	0.00753607	0.00441779	0.0070987
	16	2.4027	-0.0471287	1.14831	-0.458459	0.497107	0.11741			16	2.65171	1.41483	0.227627	0.448033	0.0904465	0.244997			466.223	0.00634058	0.00641049			241.011	14087.4	46348.3	13685.7	9457.01	17152.9	10958
	17	0.87318	-0.608107	0.483964	0.0928881	1.11516	0.0330488			17	1.85234	1.1241	1.26964	2.10509	-0.439991	1.12789			470.784	0.00632594	0.00639325			1510	0.0077375	0.00454434	0.00698197	0.00780132	0.00461983	0.00709096
	18	-0.216747	-0.402656	-0.625051	0.445127	0.822512	-0.716568			18	1.10302	1.4091	3.0304	0.990103	-1.43911	1.36881			475.342	0.00637151	0.00638545			1355	0.00817362	0.00501947	0.00708787	0.00829102	0.00519602	0.00717758
	19	0.217172	-0.0164795	-0.0658561	1.23206	-1.85215	-1.62617			19	0.808964	0.530137	1.80131	0.614807	-0.181786	0.938596			479.898	0.00637923	0.00642843			346.056_2	997.523	1861.56	1054.34	2467.47	2409.66	2384.73
	20	-0.435128	0.161015	1.1881	1.22751	-0.557983	-0.886926			20	3.74208	0.918167	1.32486	1.28865	-0.328969	-0.146393			484.451	0.00636469	0.00641172			362.05	1196.8	962.144	716.439	2689.68	889.583	882.93
	21	-0.564421	-0.245557	1.68755	0.394042	0.233805	-1.08378			21	3.7756	1.75655	1.63488	1.8791	-0.259229	0.962297			489.001	0.00636591	0.00640916
	22	0.694518	-0.146177	1.42121	-0.56599	0.0791746	0.369757			22	3.51159	1.96188	2.69946	2.49827	0.424578	-0.0462319			493.55	0.00634486	0.00635352
	23	1.44937	-0.396083	1.19339	0.567436	0.483876	-0.497027			23	2.67229	1.96334	2.44131	0.822782	2.12549	-0.0902232			498.095	0.00634418	0.00636523
	24	-0.345451	-0.676143	0.867983	-0.811017	0.735171	0.187728			24	1.46144	1.24304	1.0181	-0.324274	2.19879	0.610166			502.638	0.00633617	0.00632046
	25	-0.322416	-0.744794	0.749963	-0.4619	0.156739	0.376559			25	1.50563	0.745089	1.5857	1.57781	0.510646	0.851736			507.179	0.00636256	0.00632884
	26	-0.992075	-0.0645788	-0.0974047	-1.05623	-0.541415	-0.434079			26	0.261568	1.29294	0.992136	1.65057	-0.476477	0.813705			511.717	0.00629048	0.00629778
	27	0.296691	-0.50871	0.771538	-1.13407	0.306969	-0.366191			27	0.313897	0.746593	0.966211	0.796842	0.317351	0.219946			516.252	0.00633497	0.00635469
	28	0.918203	0.0544513	-0.0781555	1.07705	0.893777	1.32303			28	0.958199	0.546963	1.28643	1.5072	0.356896	1.07452			520.785	0.00628755	0.00631271
	29	0.213518	-0.468412	-0.788388	1.116	1.36318	0.678522			29	1.17009	0.180895	0.215413	2.35735	0.138404	0.861754			525.316	0.00632128	0.00633757
	30	0.873955	-0.475343	-0.486457	1.80258	1.4049	0.187051			30	1.75099	1.29644	1.2882	1.2547	0.403642	0.196612			529.844	0.00632619	0.00634493
	31	1.57017	0.318305	-0.604065	1.96823	1.27766	0.461735			31	1.77748	1.33017	1.26986	0.798968	0.451504	-0.656648			534.37	0.0063928	0.00640797
	32	0.878022	0.0308714	1.49458	-0.837084	1.63953	0.518989			32	1.28156	1.42114	1.36623	1.01042	0.0456272	1.08539			538.893	0.00638056	0.00645352
	33	0.352887	0.479909	1.33441	-1.81858	1.1534	0.0161562			33	1.03048	0.399832	0.265462	0.793806	0.475269	1.9661			543.413	0.00640599	0.00651714
	34	0.29252	0.520191	2.46463	0.453894	0.0329384	0.257058			34	0.0783566	0.989568	0.864435	-0.146725	0.402526	0.671785			547.932	0.00643507	0.00650693
	35	0.310996	0.611119	0.96764	2.12115	-0.933351	-0.268593			35	-0.523623	1.74797	0.671567	-0.294837	-0.657524	-0.0729316			552.447	0.00648131	0.00655416
	36	2.4829	0.0983791	0.226862	2.69149	0.399299	0.0253049			36	0.6592	1.36777	-0.139206	1.09663	-1.42496	0.208648			556.96	0.0065038	0.00656447
	37	0.384116	-0.251585	0.245083	-0.179376	-0.390342	-0.726519			37	0.860632	0.0387893	0.442939	1.39062	-0.733715	0.620842			561.471	0.00648912	0.00660267
	38	-0.0619978	-0.469606	-0.0923707	-0.730794	-0.478752	-1.43861			38	0.609928	1.22275	1.47035	0.449851	-0.431617	1.27967			565.979	0.00654861	0.00662366
	39	0.132936	0.0291996	-1.33146	0.448777	0.478418	-0.291652			39	2.25663	0.987266	1.66025	2.45321	0.342565	0.549865			570.485	0.00650389	0.00660296
	40	0.761655	0.0192008	0.326519	1.09083	0.492196	0.25054			40	2.05024	1.54807	1.6938	1.49124	0.337476	0.377905			574.988	0.00646647	0.00655915
	41	1.25042	-0.635151	0.593826	0.752341	0.321194	0.477578			41	0.407115	1.80246	2.46964	-0.054683	2.09132	1.83235			579.489	0.00645768	0.00653414
	42	0.74664	0.177319	0.936941	0.224032	0.569495	-0.742986			42	1.87681	1.26784	1.85403	-0.868886	1.97623	0.671861			583.988	0.00637221	0.00642428
	43	1.05066	-0.204896	0.0713048	1.50212	1.76856	0.457323			43	0.78319	1.82677	1.61825	-0.123304	1.38936	0.161341			588.483	0.00636756	0.00644095
	44	1.50355	-0.740511	0.490104	0.583522	1.68163	1.25012			44	1.17682	1.03487	1.01885	2.02637	2.01914	1.22192			592.977	0.00637237	0.00640677
	45	1.30175	-0.194133	0.169899	-0.326712	2.17495	0.627841			45	1.70006	0.905308	0.341753	1.10029	0.584436	1.42056			597.468	0.00635085	0.00643171
	46	0.842272	-0.285423	-0.392195	-0.13006	0.826475	-0.236074			46	0.681355	0.874541	0.692636	1.29487	-0.056103	0.229109			601.956	0.00633322	0.00639712
	47	-0.0668357	-0.0479088	-0.654982	1.0669	0.727858	0.836597			47	1.9245	1.37582	1.49911	1.43004	0.23774	0.384883			606.442	0.00629812	0.00634856
	48	-0.504393	-0.538047	-0.148055	0.813182	0.722047	1.52601			48	1.94035	0.958939	1.52043	1.74497	-0.564979	-0.655385			610.926	0.00628162	0.0062904
	49	-0.223951	-0.777155	-0.0276219	-0.20474	0.167296	-0.666329			49	2.01531	1.4662	1.3915	0.800412	-0.656385	-1.48203			615.407	0.00627485	0.00625418
	50	0.218568	0.725134	1.08759	-1.67697	0.763705	-0.297317			50	2.78709	2.02311	1.89312	0.619592	-0.557024	0.380349			619.886	0.00626231	0.00626328
	51	-0.361328	0.599226	1.81891	-0.42363	0.849862	0.455322			51	2.05869	2.38943	2.02602	0.464089	-0.842099	1.11491			624.362	0.00634193	0.00634643
	52	-0.00601155	-0.802491	0.416114	1.04945	-0.322671	-0.360803			52	0.805023	1.60987	1.07193	2.27492	1.01382	1.61632			628.836	0.00623614	0.00626033
	53	-0.129205	-1.02547	-0.915316	0.164169	-0.348703	-0.355773			53	0.264547	1.36652	-0.436193	2.00794	2.83854	1.11486			633.307	0.00619642	0.00622883
	54	0.0441883	-0.714954	-0.90483	0.606376	0.479289	0.107137			54	0.188235	1.29388	-0.4782	0.664475	0.860102	2.06997			637.776	0.0062487	0.00627161
	55	1.56992	-0.491363	0.0867224	-0.640915	-1.65896	0.160396			55	0.02404	1.40647	0.840654	0.441512	0.481991	1.2522			642.243	0.0062725	0.00634683
	56	1.49644	0.43716	-0.271961	-0.0665928	-1.42383	-1.71558			56	1.87968	1.61715	0.168591	0.134273	0.862701	2.80761			646.707	0.00632365	0.00635181
	57	0.748617	0.402466	0.185447	-0.942345	-0.2837	-0.476676			57	2.66593	2.02179	1.47271	-0.51222	0.99281	1.8895			651.169	0.00636584	0.00638781
	58	0.418717	-0.881331	-0.37099	-2.50332	0.313373	-0.405925			58	0.556644	1.02993	2.17947	0.0783844	0.0904801	1.06066			655.628	0.00631888	0.00635373
	59	0.0757948	-0.65619	-0.569617	-0.292801	0.582373	0.202233			59	-0.642361	1.66686	1.54967	0.583807	-0.17679	1.27419			660.085	0.0063714	0.00639862
	60	-0.953556	-0.748563	-1.1041	0.324178	0.199505	0.133678			60	0.0211884	2.81193	1.71935	-0.516248	-0.882458	-0.0158871			664.539	0.00639026	0.00641438
	61	-1.7929	-1.49199	-1.59233	-1.43458	-0.642719	-0.668042			61	0.640121	0.944515	1.37925	1.23489	0.687236	0.0956623			668.991	0.0063813	0.00647803
	62	-1.69224	-1.66892	-1.71674	-0.192166	-0.425144	-0.750909			62	0.640977	0.760127	2.25581	0.743217	-0.532997	0.365321			673.44	0.00643047	0.00652536
	63	-1.56648	-1.60663	-2.08957	-0.162373	-0.667517	-0.569997			63	1.6348	1.63944	2.33022	0.325246	-0.281916	0.811352			677.888	0.00648517	0.00656479
	64	-1.95499	-1.4167	-2.5115	-0.745544	-0.614304	-1.19903			64	1.25205	2.08756	2.76479	-0.060036	0.409386	0.0577415			682.332	0.00648138	0.00653802
	65	-2.28576	-1.38295	-2.48282	-0.959768	-0.242715	-0.97966			65	1.71597	2.15729	1.6608	0.216959	0.608535	0.508566			686.774	0.00642521	0.00649624
	66	-2.87958	-1.4236	-2.29508	-0.532288	-0.86106	-1.02816			66	2.00986	1.46607	2.0874	0.397075	1.40727	0.8742			691.214	0.00639678	0.00645657
	67	-2.15863	-1.55927	-1.77877	-0.278608	-0.663593	-1.3863			67	0.110735	0.335669	0.752217	1.41825	1.51784	0.765276			695.652	0.00640402	0.00644055
	68	-1.02173	-1.70101	-1.06332	-0.997289	-0.163988	-0.220944			68	-0.295373	1.06545	-0.105899	0.831534	1.04545	0.521486			700.087	0.00638663	0.00638685
	69	-0.111465	-1.04617	-0.289951	-1.16935	-0.457589	-0.787818			69	0.436035	0.916003	0.830238	0.0592974	1.34567	0.928064			704.519	0.00635542	0.00642754
	70	1.34579	-0.0611079	-0.153782	-1.42237	0.375819	-0.285834			70	-0.902411	0.171062	0.581778	0.639656	1.05796	0.69199			708.95	0.00630967	0.00633716
	71	0.530972	0.230704	-0.067229	-0.554398	0.565073	-0.585985			71	1.06443	1.03157	1.17508	1.37087	0.698668	0.606828			713.378	0.00628451	0.00627947
	72	0.148316	0.32367	0.332659	-0.0476367	-1.83633	-0.432958			72	1.39941	0.956914	1.18557	1.5764	0.651586	1.43824			717.803	0.00627108	0.0063241
	73	-0.308619	0.450502	0.0479681	0.0399251	-1.24273	-0.166352			73	1.85125	1.36051	0.303831	0.477703	1.60852	0.697868			722.226	0.00624128	0.00625059
	74	0.856259	0.173577	0.00731212	1.00789	-1.25127	0.199643			74	0.881771	0.659463	0.283431	-0.0706012	0.934695	0.0456841			726.647	0.00620392	0.00618109
	75	0.771341	0.936048	0.509319	1.08112	-1.11129	0.377939			75	1.64286	2.27187	0.828018	-0.475759	0.961278	0.607233			731.065	0.00620371	0.0061795
	76	0.442015	0.408771	0.879438	0.372293	-0.0481288	0.675444			76	1.25208	0.966811	0.604122	0.858169	1.35202	1.53794			735.481	0.00618239	0.0061605
	77	0.603991	0.426779	0.0156406	-0.150958	0.286062	0.223656			77	-0.0781748	0.747897	1.94408	0.255804	0.0967958	-0.959283			739.894	0.00623786	0.00621784
	78	0.270659	-0.171684	-0.847043	-0.0245661	1.3439	1.22412			78	-0.784412	0.736235	0.69559	-1.20218	1.19972	-0.626211			744.305	0.00630837	0.00635114
	79	0.717378	1.16196	-0.344092	-0.188895	0.289905	0.887648			79	0.984771	1.33947	1.13601	0.972072	1.22835	0.421467			748.714	0.00640828	0.00640633
	80	0.349591	0.247533	0.716451	-0.167664	-0.0838986	1.45799			80	2.13398	1.62605	2.08722	1.25413	1.36137	1.90161			753.12	0.00651678	0.00657402
	81	0.540327	0.0737961	0.453095	0.0854956	-1.05318	0.801534			81	1.99982	0.530175	1.86941	1.18702	1.36371	1.04175			757.524	0.00661172	0.00663977
	82	-0.558629	-0.485053	-0.061257	0.452477	1.55757	0.821298			82	1.76152	0.865487	0.590707	0.724916	0.785859	0.0695416			761.926	0.00661037	0.00659831
	83	-0.194905	-0.562206	-0.507165	-0.345442	0.717469	0.184195			83	1.11857	0.895778	0.66399	0.581445	0.798725	1.15857			766.325	0.00654635	0.00658686
	84	1.21905	0.530062	-1.22457	-0.851085	-0.082008	1.55442			84	1.63658	1.31331	0.839871	0.902089	0.801499	1.6507			770.722	0.00649375	0.00657436
	85	0.396926	0.823896	-0.840741	0.126346	-1.15446	0.84323			85	1.24598	2.04532	1.86585	1.17211	0.217958	1.27112			775.116	0.00647857	0.00659522
	86	-0.871553	0.034199	-0.00746592	1.24855	-0.0381642	-1.17213			86	-0.624796	1.62915	1.5528	0.833132	1.37068	0.503872			779.508	0.00645997	0.00654465
	87	0.362807	-0.00195901	0.553406	0.324051	1.70642	-1.1852			87	-0.0956719	1.545	0.997012	0.648064	1.5384	0.40757			783.898	0.00647218	0.00656414
	88	0.247126	-0.195614	0.735353	-0.0341168	0.144197	-1.72733			88	1.34239	3.08245	1.12244	-0.303988	0.35806	0.364982			788.285	0.0064341	0.00650319
	89	0.761544	0.311522	0.101688	0.750509	-0.820383	-0.602525			89	1.41545	2.31574	1.01745	-0.0226264	1.34129	0.782767			792.67	0.00637498	0.00649366
	90	0.71459	0.403963	-0.20688	0.739849	0.721409	0.465057			90	0.208657	1.70912	1.74427	-1.51337	0.359994	0.372592			797.053	0.00631818	0.00639605
	91	-0.0625942	0.15428	1.02264	0.133731	-0.116729	-0.332501			91	0.300313	1.16404	1.2038	-0.964682	0.661592	0.011687			801.433	0.00632997	0.0064033
	92	-0.212264	0.207713	1.00002	0.89888	-0.295086	-0.215918			92	0.509929	0.520563	1.66358	0.664799	0.728763	-0.771677			805.811	0.00627131	0.00631326
	93	-0.0544063	0.722364	1.55018	-1.42582	0.544939	1.7332			93	1.1073	0.991578	1.16961	-0.269831	1.13664	0.200915			810.187	0.00626951	0.00630934
	94	0.767657	1.00166	2.05389	-1.55845	-0.986567	1.49403			94	0.597666	1.24425	1.44408	1.50125	0.69682	0.952934			814.56	0.00629458	0.00628812
	95	-0.624951	0.337251	-0.0223861	0.719705	-1.94506	0.426036			95	-0.201499	1.44897	0.881145	0.993752	0.955274	0.601251			818.931	0.00626826	0.00630367
	96	-0.0303057	-0.463057	-0.308464	0.143619	-1.83742	0.320481			96	1.42894	1.87526	0.521863	2.27401	0.76301	0.52549			823.299	0.00630866	0.00633213
	97	-0.625506	-0.555457	-0.205916	-0.0848579	-1.43171	-0.577759			97	1.20647	1.089	0.627433	2.08997	0.17901	1.61867			827.666	0.00634824	0.00637214
	98	0.673063	-0.301843	-0.704876	1.25483	0.0362696	-0.197528			98	-1.10918	1.26296	1.94915	1.34842	0.212983	0.939247			832.029	0.00637714	0.00641475
	99	1.13572	0.150475	-0.53364	0.547736	-0.553467	-0.108715			99	0.806272	2.76715	1.19423	1.61314	0.705204	0.294189			836.391	0.00633775	0.00636257
	100	0.985937	-0.280683	-0.604162	0.296979	-0.127276	-0.587368			100	1.61312	2.57922	0.489942	0.572857	1.84329	0.662958			840.75	0.00632879	0.00634673
	101	-0.592526	-0.293545	-0.0955031	0.291359	0.201492	0.0534365			101	0.76656	1.55705	-0.161133	0.674624	1.48696	0.788814			845.107	0.00628425	0.00630128
	102	-0.530797	0.0407269	-1.07704	0.989159	0.0468105	0.985147			102	1.18763	1.0647	0.4362	-0.836585	0.196472	-0.278005			849.461	0.00632502	0.00634421
	103	-0.123285	-0.319632	-0.4484	1.0964	-0.473388	0.908963			103	0.523968	0.0286047	2.11761	0.340249	-0.847417	1.08879			853.813	0.0064166	0.00644752
	104	-0.452531	-0.0639897	0.123615	0.194519	-0.463779	0.897856			104	-0.732015	0.125155	1.50301	2.10814	1.03752	0.933155			858.163	0.00646578	0.00645935
	105	0.703182	0.856153	0.929267	0.321907	-0.606813	-1.19505			105	-0.475817	2.33499	-0.212589	1.01254	1.22998	0.752451			862.511	0.00640722	0.0064624
	106	1.85886	0.39933	0.331835	2.20907	-0.136432	0.0455043			106	1.31248	0.944944	-0.0643774	1.58509	-1.23317	-0.110829			866.856	0.0063235	0.00632256
	107	1.5242	-0.0370025	0.246305	2.3802	-0.593174	0.513089			107	1.48433	-0.0368102	0.644976	1.59529	-1.55643	-0.488337			871.199	0.00624247	0.00626389
	108	0.134186	0.731375	1.26212	-0.0089625	-1.22918	-0.592623			108	1.01388	0.77937	0.90959	0.648196	0.306999	0.564731			875.539	0.00624568	0.00627829
	109	0.96615	0.890464	0.141417	-1.03377	-0.96577	-0.639929			109	-0.311367	0.559905	-0.0867072	-0.277605	1.57611	0.114248			879.877	0.00630021	0.00631897
	110	-0.00818463	-0.144792	-0.347676	-1.4648	1.13799	-1.08389			110	-1.11811	0.0741369	-0.454525	0.38121	2.07879	1.26333			884.213	0.00633303	0.00633865
	111	-0.678605	0.123265	1.67576	-0.318671	0.21338	0.563705			111	-0.298845	1.41951	1.56332	-0.417449	0.303987	0.448631			888.547	0.00635363	0.00638706
	112	0.225512	0.299708	0.522679	1.01196	-0.103932	0.608652			112	1.95424	1.03433	1.90382	-0.396312	0.0855945	-0.227484			892.878	0.00633656	0.00638724
	113	0.198081	1.76789	2.06248	1.47095	-1.44839	-0.679031			113	2.58014	1.31432	2.41838	-0.447865	-0.487629	0.972905			897.207	0.00636299	0.00636397
	114	1.3489	1.47928	0.510712	-1.91836	-1.01429	-0.354646			114	2.14735	2.74935	1.51792	-0.760811	0.7182	2.48153			901.533	0.00630159	0.00630214
	115	0.696009	0.706251	0.869035	-3.26896	-1.28876	-0.151553			115	2.5784	1.72344	0.49898	0.0166861	1.07251	0.598368			905.858	0.00625647	0.00627759
	116	0.429957	0.252246	0.199347	0.0531827	-1.12146	-0.40934			116	2.68156	1.81365	2.02718	1.004	0.144454	-0.222926			910.18	0.00626077	0.00628663
	117	1.73279	0.84547	0.392522	1.28413	-0.334213	0.0620202			117	0.585014	1.71219	1.00268	1.69987	-0.0581186	0.710259			914.499	0.0062752	0.00630829
	118	-1.416	0.494923	1.0453	-0.526079	-2.37272	-0.511421			118	0.950449	1.46103	1.78882	1.22156	-0.0525972	-0.363038			918.817	0.00625797	0.00627205
	119	0.330258	1.17008	1.33856	-2.57291	-1.84864	-0.750029			119	0.429579	0.913441	0.659778	0.787601	-0.0440259	-1.00953			923.132	0.00636063	0.00638946
	120	0.440321	0.601407	1.34407	-0.759507	-0.395606	0.747827			120	-0.880225	0.698102	0.313196	0.650797	-0.042327	0.655718			927.445	0.00639008	0.00643513
	121	-0.413381	0.848288	0.256879	0.437858	0.590774	1.49687			121	0.746376	1.11466	0.111962	1.91745	-0.371794	0.82809			931.755	0.00643115	0.00648676
	122	0.620649	0.753777	1.15584	-0.741252	-0.265004	-0.2109			122	2.23393	1.56038	2.83305	1.38411	1.18135	1.20414			936.063	0.00648549	0.00653309
	123	1.36983	-0.0898464	1.1109	-0.666381	0.340933	0.760533			123	1.53197	0.991686	1.54729	-0.17029	1.85793	-0.197937			940.369	0.00653049	0.00659656
	124	0.714552	0.163451	0.244827	-0.246554	0.00898176	0.71395			124	2.08231	1.46232	0.939087	-1.02758	1.47279	-0.108725			944.673	0.00651497	0.00656162
	125	0.16734	-0.165235	0.901382	-0.441147	-1.43985	-0.458845			125	2.15962	2.36987	2.82492	1.00055	2.03994	1.69988			948.974	0.00656538	0.00666767
	126	-0.792776	0.32418	1.32909	1.0663	-0.729522	-1.05191			126	1.18661	2.37946	1.4709	1.32691	3.09652	1.54081			953.273	0.00648898	0.00659468
	127	-0.880648	0.0543876	0.742289	-0.076505	1.51988	-0.453664			127	2.21809	1.37114	0.34895	1.79741	1.94033	0.284862			957.57	0.00646387	0.00655767
	128	-0.0313335	0.469783	-0.161446	-0.00627625	1.11603	0.14241			128	0.928965	0.547761	1.70504	1.51226	0.960831	1.59425			961.864	0.00651092	0.00655788
	129	-1.09295	0.79417	-1.34417	-1.23194	-0.857065	-0.378983			129	-0.0597542	0.375243	1.88162	1.22002	0.00188043	1.27692			966.157	0.00651538	0.00655957
	130	-0.736549	0.604321	0.644991	-0.0826004	-0.322095	-1.11531			130	1.11591	0.695678	1.6611	1.84039	-0.656556	-0.301541			970.447	0.00656906	0.00665003
	131	0.664295	0.262897	0.857409	-1.18555	-0.00371523	-1.51286			131	2.58206	0.97743	2.10625	1.084	0.175279	0.614407			974.734	0.00651865	0.00657159
	132	0.991507	-0.0913908	1.31232	-0.415079	0.963209	-1.82154			132	1.86812	1.59311	2.14819	0.258965	0.340384	0.850664			979.02	0.00650324	0.00658799
	133	0.57668	-0.0676835	0.480155	1.46913	1.22655	-0.350811			133	0.660819	1.71914	1.6878	-0.409409	1.28208	0.748939			983.303	0.00650872	0.00654478
	134	0.597294	0.21897	0.761191	0.855329	1.35984	1.07247			134	0.764366	1.92337	1.36625	1.56058	-0.462187	0.87312			987.583	0.00648134	0.00653772
	135	0.132079	-0.189102	0.766279	-1.50273	-0.817217	0.309992			135	0.967518	1.73628	2.26608	0.925783	0.901744	1.29827			991.862	0.00648192	0.00652632
	136	-0.0623753	0.099207	0.108504	-1.56553	0.631685	-0.591459			136	1.50559	1.77291	2.26281	0.15262	1.86501	0.164028			996.138	0.00648063	0.00649635
	137	-1.27828	-0.825066	-1.61664	-0.96869	-0.0539723	0.605397			137	1.45037	2.0259	3.21903	-0.707709	0.154091	0.280566			1000.41	0.00665344	0.00670676
	138	-0.179992	-1.0222	-0.837992	0.418101	-0.95902	0.881603			138	0.296904	1.04228	2.36834	-0.438081	1.08574	0.867939			1004.68	0.00721364	0.00724926
	139	0.0630132	-0.154472	-1.11717	-0.256257	-0.264807	0.450357			139	-0.27471	0.194626	0.779504	0.531281	1.72707	1.75901			1008.95	0.00702458	0.00701901
	140	-0.394147	-0.587764	-0.0202571	-0.682895	0.178834	0.482249			140	0.0722444	1.50415	2.22273	0.892957	2.34752	1.41622			1013.22	0.00654164	0.00657531
	141	0.348896	-1.20058	0.0608473	-0.582115	-0.0484364	0.595927			141	0.455997	1.03117	1.41435	1.18438	1.68479	1.57819			1017.49	0.00641449	0.00641832
	142	1.12987	-0.772512	0.0349694	0.595872	-0.0363415	0.658403			142	0.200806	0.881354	0.881726	-0.361728	1.67958	1.09312			1021.75	0.00637888	0.00635289
	143	0.135588	0.109843	-0.316588	0.510671	0.235948	-0.678692			143	0.571904	1.1705	0.189435	-0.798035	0.987169	0.332784			1026.01	0.00629058	0.00627786
	144	-0.92155	0.622551	-0.139905	-0.195363	-0.30157	-0.393198			144	-0.439212	1.47742	0.735191	0.643656	1.41229	1.92569			1030.27	0.00632998	0.00633349
	145	-0.198325	0.833974	1.27332	-1.49277	-1.46892	0.207189			145	0.996145	0.993527	0.899715	0.637716	0.556769	2.03659			1034.52	0.00637936	0.00641003
	146	0.941695	0.0310306	0.125829	-1.51454	-0.0913543	0.625383			146	-0.162397	1.17916	0.567741	0.85435	-0.0236967	1.03157			1038.78	0.00634902	0.00634446
	147	0.392551	-0.701	0.125846	-0.539986	0.716378	-0.170471			147	1.35928	1.69046	0.499354	1.03618	0.541066	-0.591986			1043.03	0.00628965	0.00628706
	148	0.918945	-0.939195	0.38155	1.11767	0.645395	0.834106			148	1.7944	0.954689	2.16995	0.271961	1.0327	0.927697			1047.28	0.00623526	0.0062337
	149	0.983227	-0.701482	0.692346	0.536275	-0.364498	0.901506			149	1.98365	0.261205	1.72675	0.571113	0.924643	1.87125			1051.52	0.00622998	0.00624242
	150	-0.0166073	-0.458926	0.168506	-0.0141401	-1.31613	0.169205			150	1.24978	1.20759	1.312	1.83465	1.37923	1.14304			1055.77	0.0062051	0.00624327
	151	-0.189918	-0.383903	0.649254	1.32291	-0.534108	1.97894			151	3.6991	0.676189	1.5173	0.799852	1.06559	0.7979			1060.01	0.00631701	0.00632223
	152	0.175182	-0.636457	0.00525132	0.126516	-0.92439	0.78591			152	2.34356	1.55258	1.91599	-0.864717	1.13397	1.82647			1064.25	0.00646142	0.00655964
	153	0.378593	-0.511475	0.244827	0.7769	0.0289175	0.0880707			153	2.52077	1.78996	1.63569	0.0329201	1.21647	1.61773			1068.49	0.00640907	0.00648801
	154	0.51702	-0.638555	0.554344	0.747163	0.688216	1.64887			154	2.08447	1.15743	1.9907	-0.359437	-0.120949	0.222652			1072.73	0.00628534	0.00637326
	155	1.20262	-0.815523	0.884867	0.997643	-0.0220615	1.08954			155	1.52785	1.87024	0.548775	0.00988944	1.70065	0.91197			1076.96	0.00631833	0.0063436
	156	2.18913	-0.711807	0.2417	-0.0417928	-1.43405	0.471708			156	1.428	2.39852	1.77764	0.343986	1.2637	-0.617399			1081.19	0.00633131	0.00637351
	157	0.314555	-0.374439	-0.961444	1.26078	-0.836223	-0.430389			157	2.45139	1.85732	2.53635	0.362457	0.107824	0.49819			1085.42	0.00642598	0.00650586
	158	-0.213812	-0.159121	0.363699	0.955145	-0.99714	0.935065			158	3.21169	1.65627	2.8076	-0.0284968	1.93726	1.82141			1089.65	0.00642454	0.00652985
	159	-0.821645	0.0847661	0.414039	1.05707	-1.47991	1.0798			159	0.837204	1.53899	0.785107	-0.190398	1.55943	0.93914			1093.87	0.00649527	0.00655361
	160	0.367572	0.107868	0.527142	0.0753814	-1.04134	-0.0409807			160	0.612222	1.41972	0.0637267	1.57853	1.42601	-0.755124			1098.09	0.00658158	0.00670564
	161	0.377777	-0.357408	-0.755	-0.0993416	0.0291539	-0.331948			161	0.559141	1.0171	0.740432	1.00781	1.87732	-0.263763			1102.31	0.0066282	0.00676026
	162	1.26261	-0.133854	0.398861	-1.32613	-0.78267	-0.753901			162	0.178056	1.45405	0.0393197	-2.61756	0.851722	1.27453			1106.53	0.00666127	0.00683704
	163	-0.215821	0.737314	1.32215	-0.640369	-1.48412	-1.07658			163	0.468663	0.0563043	0.657165	-0.17706	0.656975	1.32171			1110.75	0.00661809	0.00681368
	164	0.310459	0.523726	0.501787	-0.868678	-0.22926	-0.459345			164	0.698264	0.127308	0.782528	0.967712	0.571675	0.471991			1114.96	0.00662641	0.00674788
	165	0.720103	0.166158	1.15172	-0.463261	-0.575737	-0.664979			165	0.821732	1.46458	1.01105	-0.202248	0.882838	0.505726			1119.17	0.00670464	0.00682288
	166	0.839902	-0.236327	-0.188395	0.841692	-0.356463	-0.348517			166	-0.225125	2.14116	0.748929	-0.652157	0.232883	1.09818			1123.38	0.00676613	0.0068665
	167	0.414212	-0.45951	-0.062033	-0.0123504	0.669048	-1.30197			167	1.34506	0.875676	1.6106	0.708305	-0.664455	0.892208			1127.59	0.00687639	0.0070143
	168	0.295235	0.0627306	-0.155701	-0.484917	-0.0113554	-0.239236			168	-0.449391	0.526847	1.15003	0.499105	0.526721	0.923782			1131.79	0.00698888	0.00714051
	169	0.0359084	-0.316779	-0.0302057	0.1658	0.0559561	0.085829			169	-0.855236	0.791155	0.286674	-1.25225	1.47419	1.17284			1136	0.0068942	0.00704083
	170	0.519117	-0.847436	0.171121	-0.810326	0.166218	-0.327626			170	-0.717002	2.64867	0.612322	1.05103	0.0478612	3.52779			1140.2	0.00646132	0.00653457
	171	-1.62146	-0.656387	-0.196249	-0.844509	-0.109713	-1.96592			171	0.270778	1.658	1.4162	0.705168	-0.0836837	2.47184			1144.4	0.00622422	0.00623994
	172	-1.53807	0.274441	-0.0342023	0.0863284	0.732711	-1.50973			172	1.72575	0.544523	2.2527	1.20741	0.812009	1.87895			1148.59	0.00614462	0.00610239
	173	-0.0419928	0.464179	0.985775	0.922212	0.462493	0.0840814			173	1.32482	0.935476	1.23593	1.28074	1.22085	1.9614			1152.79	0.00616297	0.0061505
	174	-0.243988	-0.0955782	-0.281933	0.037533	-1.2529	-1.11871			174	1.36292	1.9567	1.26179	0.965385	1.08998	0.500427			1156.98	0.00620166	0.00615378
	175	0.429697	0.956571	-0.581857	-0.390725	-0.551884	-0.132245			175	2.6252	0.102656	0.925672	1.23267	1.92771	1.14104			1161.17	0.00625632	0.00620803
	176	0.240115	0.920604	1.61854	-0.965307	-0.406503	0.761104			176	1.32984	1.15256	0.539134	1.72793	1.26763	0.406498			1165.35	0.0062486	0.00625058
	177	-1.62016	1.09117	0.277572	-0.730833	-0.169712	-0.23349			177	0.197532	0.682588	0.611685	1.53744	1.50771	1.00779			1169.54	0.00629946	0.00630073
	178	-1.33435	-0.5909	-0.540777	0.724964	-0.312024	0.831166			178	-0.0343982	0.0289653	0.141879	1.39187	2.66381	2.82894			1173.72	0.00637105	0.00639238
	179	0.0842111	-0.51902	0.236242	0.401771	0.680514	0.805779			179	0.244255	-0.223447	0.344415	0.830438	1.79023	1.23227			1177.9	0.00630048	0.00630932
	180	0.392583	0.0257128	0.660084	0.0316998	0.699615	-0.306497			180	-0.772471	0.802664	-0.022554	-0.427656	-0.594478	0.0700585			1182.08	0.00620301	0.00619212
	181	-0.880597	0.0197899	0.713267	-1.28549	0.571693	-0.44122			181	1.47765	-0.0579666	0.253992	0.862882	-0.0591625	0.127196			1186.26	0.00616491	0.00615408
	182	-0.00870173	0.145364	-0.356229	-0.703382	0.192072	-0.956447			182	1.95898	1.95102	0.70442	0.586286	-0.0932125	0.214218			1190.43	0.00621877	0.0062371
	183	0.289106	0.0399626	0.897232	0.482713	-0.844028	-1.30755			183	0.0827383	1.38438	-0.280586	0.884865	0.467202	0.0387488			1194.6	0.00625549	0.00627692
	184	-0.123888	-0.0433871	0.426688	0.118528	-0.756049	0.162202			184	2.68047	0.912766	1.33452	1.90257	-0.389924	0.298901			1198.77	0.00636884	0.00639811
	185	1.20582	-0.564591	0.086893	-0.182576	0.750024	0.0852023			185	3.05289	1.79178	0.853615	0.865061	0.0846539	-0.0183934			1202.94	0.00653989	0.00664238
	186	0.376274	-0.610583	0.15026	0.740122	0.0546094	0.446757			186	0.643376	2.8744	1.73628	2.25749	0.410152	-1.67694			1207.11	0.00667763	0.00671876
	187	-0.3389	-0.251139	-0.377508	0.291079	-0.327676	1.17633			187	0.808498	2.76844	2.35506	1.03888	3.04467	-0.467542			1211.27	0.00669394	0.00669444
	188	-0.365611	-0.148167	-0.21939	-0.312845	-0.00661592	0.391923			188	2.32655	2.36331	2.61221	-0.863586	2.13602	0.876668			1215.43	0.00665254	0.00668415
	189	-1.29237	-0.322861	0.120221	-0.255282	-0.231212	0.0130655			189	1.56269	1.31389	1.55994	-1.14004	1.45923	1.21414			1219.59	0.00668295	0.00669148
	190	-1.52968	-0.567651	-0.407576	-0.102315	-0.406199	-0.556621			190	0.560291	0.883088	-0.593917	1.1707	1.24953	1.49869			1223.75	0.00672622	0.00671643
	191	0.221001	-0.659048	0.0187531	-0.989886	-0.53155	-0.862558			191	0.644598	0.333637	-0.233651	0.804942	1.9745	1.67799			1227.9	0.00678445	0.00682266
	192	0.610266	-0.930028	-0.518555	-0.350205	0.383449	-0.626032			192	0.689154	0.686071	0.544113	1.63326	0.432007	1.36032			1232.05	0.00683493	0.00684976
	193	-0.728002	-0.0322101	-0.457751	1.28678	0.795869	-0.271341			193	-0.378623	1.13099	-0.0475458	2.40233	0.807755	0.885957			1236.2	0.00683068	0.00683517
	194	0.486429	-0.33415	0.787512	0.899174	0.0170428	0.943408			194	0.534768	0.305287	0.488627	1.36528	0.557191	-0.0109173			1240.35	0.00678309	0.00676866
	195	0.402861	1.0442	0.573986	0.123489	-2.01601	-1.39972			195	0.0233061	0.380205	1.06963	1.97697	0.563756	0.308981			1244.5	0.00680428	0.00682447
	196	-0.592507	0.311188	0.296418	-0.0166421	-0.981423	-1.43126			196	1.28356	1.7699	2.98135	0.87147	0.451283	0.609694			1248.64	0.00679887	0.0067752
	197	-0.90578	0.103999	0.309777	-0.760786	-0.513929	-0.424525			197	1.95064	1.46739	2.35347	-0.685307	-0.429476	-0.0100502			1252.78	0.00678573	0.00676686
	198	0.048287	-0.17439	-0.555561	0.216392	0.520808	-0.954289			198	2.43609	1.43798	1.10662	1.33178	1.20414	1.40055			1256.92	0.00670786	0.00666798
	199	-0.254682	0.0919149	-0.233687	-2.07633	-0.379138	-0.298682			199	3.1281	1.4475	0.116568	0.876136	1.25989	2.71944			1261.06	0.00669281	0.00665635
	200	-1.55974	0.664186	-0.00232388	-3.16174	1.78193	-0.894988			200	1.17744	0.838771	0.307797	-0.37471	-0.102504	2.64068			1265.2	0.00663376	0.00655399
	201	-0.68796	0.524776	-0.192233	-2.01308	-1.36491	-1.85976			201	0.418278	1.46917	2.68035	0.959695	0.222723	1.98266			1269.33	0.00660943	0.00657867
	202	0.0560657	0.971856	-0.113982	-2.85425	1.05741	-0.955996			202	2.3715	1.57021	1.70692	0.896953	1.01623	2.70188			1273.46	0.00661685	0.00659818
	203	-0.374399	0.796559	-0.759708	-0.894098	0.346093	0.515426			203	1.15706	1.60265	2.30346	0.0251256	0.751271	2.8667			1277.59	0.00659104	0.0065277
	204	-0.745235	-0.600337	-1.28428	-1.51591	-0.274681	-0.463541			204	0.672599	0.599034	2.46349	-0.222646	0.0586665	2.70722			1281.72	0.00656296	0.00655382
	205	-0.272828	-0.181858	-0.988908	-1.84345	-0.281667	-0.178863			205	0.213502	1.64732	0.650906	0.824663	0.0759962	1.48605			1285.84	0.0065928	0.00661568
	206	0.364936	0.178035	-0.371073	-1.43264	0.589113	0.775039			206	-0.660092	1.62552	1.99981	0.164164	1.75057	1.64466			1289.96	0.00668882	0.00673123
	207	0.772337	0.339114	1.02386	-1.1174	-1.25027	0.929134			207	-0.95555	0.807467	2.20848	0.750537	1.08648	-0.891389			1294.08	0.00693466	0.00699817
	208	1.34595	0.379842	-0.31451	-0.891641	-0.363333	0.0758992			208	0.0985536	1.49488	1.51895	0.457515	1.68504	-0.309274			1298.2	0.00725481	0.00739769
	209	-0.142535	0.173163	-0.996014	-0.361761	-0.642246	-1.25579			209	-0.047259	1.67341	1.3544	0.574842	0.771541	0.80288			1302.32	0.00708778	0.0071282
	210	-0.651538	-0.547491	-1.34963	-0.721913	-0.232138	-1.29681			210	0.546001	1.20822	1.111	-0.547714	-0.821233	0.4171			1306.43	0.0069898	0.00704835
	211	0.108198	-0.352608	-1.86754	-0.809815	1.0829	-0.637836			211	0.632373	1.66456	1.31598	0.527183	0.792297	2.38628			1310.54	0.00712518	0.00715179
	212	0.762179	0.529839	-2.58765	-1.99406	0.0585007	-1.0178			212	0.174053	1.46419	-0.196555	-1.87755	1.46298	0.0508992			1314.65	0.00718584	0.00725753
	213	-0.872565	0.343652	-1.1206	-1.46559	-0.676416	-1.32542			213	0.411825	0.962561	-0.182886	-1.01901	0.128497	0.379958			1318.76	0.0072149	0.00733633
	214	-0.26753	0.163419	0.904509	-0.859714	0.624925	0.0879132			214	1.50198	1.51885	1.64497	0.840558	2.19323	0.179411			1322.87	0.00714664	0.00723569
	215	-0.499391	-0.705619	0.840297	-1.84285	1.11868	-1.25884			215	1.7308	0.93118	2.21649	-0.267016	2.28813	0.272516			1326.97	0.00709248	0.00716241
	216	-0.254381	1.35294	1.94645	-0.00663418	1.54696	-1.02831			216	1.60804	0.90939	1.814	-1.02848	0.711301	0.997561			1331.07	0.00699693	0.00701076
	217	1.31704	2.05389	2.55917	0.98602	0.34284	-1.90782			217	-0.395316	1.86199	2.7432	-1.12798	0.164354	0.268268			1335.17	0.00700778	0.00699261
	218	1.32336	1.22058	1.99659	-1.0578	-0.267947	-1.4012			218	-1.1311	2.35211	1.10614	0.605468	-0.599787	-0.201465			1339.27	0.00699137	0.00694967
	219	0.740775	0.966554	0.548801	-1.93929	-0.0950093	-0.696094			219	-1.0753	0.881093	0.48941	0.110261	-0.808033	-0.0114486			1343.36	0.00702665	0.00698122
	220	-0.135734	0.227153	0.730293	-0.962806	0.515499	-0.147162			220	0.787521	1.48763	0.908389	1.03119	1.46236	-0.582771			1347.45	0.0069863	0.00694611
	221	-0.961154	0.208605	1.13572	-0.455316	-0.495279	-0.537793			221	3.23425	0.853104	1.3655	1.38812	1.11772	-0.243875			1351.54	0.00690769	0.00684715
	222	-0.778205	0.416589	0.845584	0.675425	-0.503298	-0.43142			222	2.23637	0.874541	1.79067	-0.560155	1.42265	1.92972			1355.63	0.00688821	0.00676032
	223	0.445812	0.234748	0.640812	-0.539624	-0.485605	0.652715			223	2.13755	0.038619	1.85597	0.692957	0.365839	2.13644			1359.72	0.00683755	0.00672939
	224	0.502192	-0.126052	0.605594	-0.961004	-0.375522	0.426261			224	0.51108	-0.310964	1.63987	1.29478	0.291721	2.22254			1363.8	0.0068363	0.00672852
	225	-0.587094	-0.682031	0.557812	-0.591836	-0.513139	-0.714156			225	-0.251502	0.857569	-0.173634	-1.00135	-0.152691	1.06926			1367.89	0.00686777	0.00680286
	226	-0.260611	-0.624926	0.476403	-0.438135	-0.110044	-0.963716			226	-0.152228	0.875062	0.908313	-0.181622	0.269738	-0.710616			1371.97	0.0068933	0.00677781
	227	-0.686755	0.251052	0.62714	-0.0264196	0.164735	-0.196401			227	1.29061	1.13426	1.65934	1.01192	0.514298	1.07603			1376.04	0.00686923	0.00673751
	228	1.07536	0.208875	-0.337131	-0.721268	-0.63501	-0.169121			228	1.2746	1.31242	1.04999	-1.37231	1.77605	0.929417			1380.12	0.00678886	0.00669795
	229	1.92468	0.572493	-0.470176	-0.619028	-0.816912	-0.191022			229	0.339375	0.861436	0.138426	0.0529599	1.67635	1.1171			1384.19	0.00668613	0.00663077
	230	1.17572	1.05259	-0.387968	0.244307	-0.880284	-0.786401			230	1.81434	0.919533	0.568086	0.706468	1.11797	-0.371792			1388.27	0.00678806	0.00679944
	231	0.942402	1.3153	0.847318	-0.401739	-0.869513	-1.1839			231	1.49367	0.303108	0.725144	1.07085	1.01806	-0.657945			1392.34	0.00685177	0.00681401
	232	0.569114	-0.0153332	-0.403008	-0.88083	-0.59274	-0.782952			232	1.305	0.999527	0.284405	0.59342	0.716881	0.465642			1396.4	0.00694016	0.00692696
	233	-0.572711	-0.44854	-0.919139	-0.90929	0.286872	-1.3461			233	-0.292944	1.38923	1.30512	-0.934796	-1.03835	0.476477			1400.47	0.00701231	0.00702819
	234	-0.684319	0.236181	-0.0464732	-0.846672	-0.528323	-0.411366			234	0.484364	0.882075	1.55359	0.260332	0.399983	1.28408			1404.53	0.00708243	0.0070799
	235	0.403426	0.056951	-0.194268	-1.0107	-1.17995	-0.154847			235	-0.00735505	0.395819	1.39592	1.29727	-0.451027	0.322561			1408.59	0.00697221	0.00702065
	236	1.29601	0.270349	-0.437911	-2.22223	-0.616603	0.788816			236	-0.0683173	2.39508	1.66732	-0.156143	-0.821271	-0.350012			1412.65	0.00687028	0.00690451
	237	1.45181	0.370766	1.14689	-2.34941	-0.0109864	0.302403			237	0.880073	2.82666	1.47992	0.495747	1.27112	0.243005			1416.71	0.00686213	0.00692722
	238	0.995308	0.465898	-0.219916	-0.667912	-0.701548	-1.02442			238	2.15997	2.39767	1.88793	0.513499	-1.02026	1.6826			1420.77	0.00696966	0.00701385
	239	1.14425	0.111069	-1.45688	0.188016	-1.64603	-1.25724			239	1.77942	1.85723	0.792264	-0.00529097	-0.155467	0.417188			1424.82	0.00699511	0.00704471
	240	0.873272	0.086215	-0.912511	0.101836	-1.27215	-0.921653			240	1.23135	1.53167	0.812725	-1.15461	0.136269	0.0340912			1428.87	0.00701605	0.0070284
	241	-0.333177	-0.206393	0.557329	-0.101557	0.0258097	-0.0879408			241	2.11629	1.62889	1.44424	-0.795511	0.409857	-0.825801			1432.92	0.00703899	0.00710007
	242	0.382653	-0.0501856	0.762925	1.04201	0.71137	-1.11095			242	2.28642	2.09046	2.12702	0.362563	1.32843	0.191555			1436.97	0.00728791	0.00733927
	243	0.966204	-0.243879	-0.141472	0.403348	0.399112	-0.967952			243	0.704295	1.01934	1.41497	0.410525	0.661023	0.894512			1441.01	0.00769451	0.00779955
	244	0.103439	0.339257	0.235361	-0.955481	0.614967	-0.12654			244	-0.156055	0.029352	-0.107289	0.451605	0.372738	0.180026			1445.05	0.00782059	0.00795793
	245	-0.62122	0.504253	1.22594	-0.451896	0.161961	0.967903			245	0.0742484	0.241623	0.567878	0.213161	-0.0450961	0.0892727			1449.09	0.00782653	0.00796059
	246	-0.0734343	0.353428	-0.196917	-0.659045	-0.430143	0.303867			246	0.199831	-0.494484	-0.136122	0.670572	0.935285	0.459002			1453.13	0.0077666	0.00791522
	247	1.1031	0.883905	-1.91485	-1.15029	-0.210875	0.887849			247	-0.0559033	-0.085485	0.218828	1.72988	0.594526	0.811533			1457.17	0.00772232	0.00787268
	248	0.693316	0.739862	-0.438948	-1.62185	-0.753035	-0.351327			248	1.14725	0.411166	1.35426	2.01023	-0.38687	0.728856			1461.2	0.00765767	0.00778609
	249	0.937754	0.191537	0.679811	0.863388	-0.899617	-0.480455			249	0.313239	-0.113921	0.956327	0.486705	-0.558019	1.49673			1465.24	0.00757417	0.00769433
	250	0.87523	1.07117	1.23253	-0.656249	-0.616541	-0.821258			250	-0.0408246	0.436472	1.2193	-0.409043	0.0695677	1.50452			1469.27	0.00744189	0.00749872
	251	0.690232	1.17616	2.10673	0.320585	-0.274774	-0.365724			251	-1.02291	1.53613	1.76726	0.263325	0.076121	-0.0187865			1473.3	0.00715942	0.00720148
	252	1.52582	0.110591	0.32706	-0.648013	-1.05296	-1.0922			252	-1.21245	1.0339	2.40534	-0.306497	0.606994	-0.164435			1477.32	0.00691242	0.00695334
	253	0.0106847	-0.100594	-1.23908	-1.92708	-0.939835	-1.53597			253	0.177714	-0.188153	0.419446	-1.32529	1.26738	1.9326			1481.35	0.00672581	0.00675898
	254	0.414606	0.518408	-0.155721	-0.620371	-0.36668	0.39884			254	1.04212	0.429572	1.48624	0.557249	1.30546	3.2492			1485.37	0.00664659	0.00664718
	255	-0.545352	-0.715708	0.11905	-1.4451	-1.0256	-0.184359			255	0.176322	0.275732	1.85972	0.991337	0.34126	2.11934			1489.39	0.00653658	0.0065248
	256	-1.46557	-0.9286	-0.277322	-0.841014	0.247285	-1.35273			256	0.744397	0.0372563	1.46648	0.379657	-0.995744	0.786748			1493.41	0.0065354	0.00653605
	257	-1.10191	-0.804992	-0.648396	-0.415809	0.0556421	-0.0168538			257	0.173073	1.39173	1.53581	1.28915	-0.0112357	1.02241			1497.42	0.00653275	0.00650522
	258	0.25796	-0.804473	0.242809	1.06256	-1.23684	0.373073			258	0.377066	2.84247	1.01471	1.07667	0.0874086	1.81815			1501.44	0.0065203	0.00645689
	259	-0.40879	-0.907238	1.18873	0.790859	-0.962801	0.289561			259	2.41462	1.39758	1.47667	0.676904	-0.372755	1.56219			1505.45	0.00651578	0.0064788
	260	-0.202991	0.230943	0.325979	0.43531	0.174133	-0.614583			260	2.58823	1.012	1.7051	0.756073	1.15965	2.04524			1509.46	0.00650403	0.00642127
	261	0.534313	0.484128	0.999703	0.310974	-1.63901	-0.740834			261	1.06858	2.28686	0.130568	0.922208	0.697041	1.16785			1513.47	0.00648785	0.00648516
	262	0.672863	0.220196	0.460457	-0.554622	-1.86434	-0.831641			262	1.6033	2.84217	1.91375	1.36234	0.905991	-0.199231			1517.47	0.0064684	0.00643534
	263	0.388319	-0.102138	-0.197721	0.106376	0.357968	-0.139687			263	0.506565	1.30789	1.7676	0.562679	1.5541	-0.335177			1521.48	0.00648098	0.00647198
	264	-0.86175	0.287576	-0.55103	-0.144469	-0.528057	0.125468			264	1.65566	0.131628	-0.0209288	-0.633813	1.94828	0.420478			1525.48	0.00649801	0.00643445
	265	-1.25768	-0.014967	-0.7301	0.435512	-0.732009	0.633671			265	2.00374	-0.475269	0.328953	0.901884	1.4105	1.60363			1529.48	0.00657296	0.00646275
	266	-0.733157	-0.54068	-0.247945	0.86001	-0.212672	-0.320675			266	1.36379	-0.0298297	1.10547	1.38064	1.13744	0.454802			1533.47	0.0066308	0.006635
	267	0.401567	-0.407884	0.257732	0.410815	-0.411146	-0.625142			267	1.81672	1.3666	1.28887	-1.47848	1.49342	0.177143			1537.47	0.00669594	0.00664226
	268	1.01894	0.420872	1.15485	-0.269412	0.818695	0.0409624			268	2.15724	2.30176	1.52242	-0.730524	1.08068	2.58243			1541.46	0.00675534	0.00665682
	269	1.04778	1.20127	1.12372	0.94231	2.1518	-0.324779			269	0.533468	1.51075	1.33293	-0.234083	-0.219653	1.48561			1545.46	0.00692176	0.00684247
	270	-0.00411763	0.84106	0.202133	-0.413154	0.179155	-0.0560732			270	1.60121	0.898096	1.0187	0.619423	-0.351607	1.15732			1549.45	0.00699152	0.00690019
	271	-0.89466	0.914697	-0.000368255	0.361882	-0.803231	-1.53439			271	1.39697	0.766495	0.775605	1.36525	0.417893	-0.457545			1553.43	0.00713521	0.00702884
	272	-0.349676	0.915127	-0.68393	1.67986	-0.323824	-0.946202			272	0.873465	0.608072	1.02615	0.145656	-0.483819	-0.70724			1557.42	0.00720735	0.00716927
	273	1.09621	1.45164	-0.596404	-0.747645	-0.823413	0.00379637			273	0.0990682	0.928909	2.10674	-0.124953	1.07081	1.10209			1561.4	0.00726907	0.00726093
	274	1.23111	0.935634	1.02722	-1.01479	-0.41707	-0.0340397			274	1.42271	1.17179	1.48258	-2.02868	1.01025	1.65382			1565.38	0.0072478	0.00725493
	275	0.579592	0.760162	1.50495	-0.541832	-0.724294	0.194894			275	1.88388	1.45747	0.92521	1.11126	0.59305	2.03929			1569.36	0.0073151	0.00729818
	276	0.37937	0.178146	0.356195	-1.1622	0.111781	0.285205			276	0.146758	2.53987	1.00581	1.19399	0.618555	0.516104			1573.34	0.00739018	0.00737368
	277	0.0634479	-0.256536	0.30486	-0.49304	0.00285017	-1.75568			277	0.600954	1.62052	1.33095	0.432948	-0.762004	0.949503			1577.32	0.00753125	0.00757192
	278	-0.385419	0.350212	0.559489	0.0873065	0.665011	-1.04319			278	1.33979	1.83102	1.16969	-0.264029	-0.304382	0.703607			1581.29	0.00763469	0.00771614
	279	0.182377	1.05084	1.5632	-1.0794	0.655324	-1.66984			279	-0.154506	0.797754	1.30233	-0.993708	-0.20941	-0.182111			1585.26	0.007811	0.00781837
	280	0.346323	0.438863	0.818694	-0.92844	1.57204	-1.53771			280	-0.473345	0.396912	-0.337986	0.156086	0.446503	-0.750519			1589.23	0.00788381	0.00800024
	281	-0.357693	0.405571	0.0797583	-0.442909	-0.20823	-1.22225			281	-1.20243	0.118715	-0.111608	0.338965	0.333687	-0.365802			1593.2	0.00790358	0.00803799
	282	-1.11251	-0.182781	-0.317944	-0.689537	-0.696912	-0.197401			282	-0.660702	0.0525969	1.19884	0.588255	1.25249	0.758307			1597.16	0.007882	0.00802004
	283	-1.13895	-0.0160656	0.161542	-0.856494	-1.68851	-0.708077			283	0.122103	1.59369	1.83637	-0.332749	0.61767	1.45254			1601.13	0.00790026	0.00799774
	284	-0.560643	-0.0972978	0.137611	-0.750261	-0.7982	-1.73404			284	1.00716	1.76484	2.01107	0.297006	0.803863	0.838275			1605.09	0.00799295	0.00809145
	285	0.360647	-0.844925	0.870484	0.357388	0.123067	-0.50809			285	1.20968	1.31663	1.12075	0.775736	1.66325	-0.311538			1609.05	0.00798863	0.00808815
	286	0.573339	-1.08452	0.735268	-0.0272772	0.206329	-1.2495			286	2.22061	1.00926	2.01965	-0.184431	0.646556	0.286339			1613.01	0.00792084	0.00803517
	287	0.0530202	-0.627108	-0.250813	-0.0702465	-0.661771	-1.44184			287	0.957668	1.48651	2.28473	-1.72405	0.311608	1.59686			1616.96	0.00795526	0.00808422
	288	-1.52358	-0.657543	0.0429141	-0.237053	-0.203225	-0.430318			288	0.59537	0.891681	1.05051	-1.29956	0.665669	2.01935			1620.92	0.0079704	0.00803833
	289	-2.26103	-1.23829	0.120167	-0.0661817	-0.792353	-0.963555			289	0.862841	0.810383	0.501346	0.209573	1.49073	0.315288			1624.87	0.00797839	0.00806567
	290	-1.95369	-1.62715	-2.22303	0.29637	-0.600623	-1.48733			290	1.91099	2.43436	2.03256	0.519755	0.677098	-0.331683			1628.82	0.00801385	0.00803333
	291	-2.19845	-1.86382	-2.35624	0.136467	-1.08522	-1.37972			291	2.73404	1.16877	1.07148	1.94248	1.55754	-0.353725			1632.76	0.00801525	0.00811014
	292	-2.39886	-1.6796	-1.76031	-0.520048	-1.1284	-1.15789			292	1.01821	0.912443	-0.209773	1.48718	-0.261056	1.10474			1636.71	0.00812712	0.00826659
	293	-1.98354	-1.27692	-0.297441	-0.983534	-0.846003	-1.01141			293	0.336859	1.07816	1.85734	0.67016	-1.32002	2.01896			1640.65	0.00818256	0.00832551
	294	-1.52985	-0.340582	0.114138	0.106018	0.116731	-0.836134			294	0.304083	0.625197	1.51591	0.607756	-0.919272	-0.0596544			1644.6	0.00808935	0.00826902
	295	-1.43823	0.344735	0.572053	0.694923	0.0987963	-0.847481			295	-0.231039	0.27746	0.689023	1.17164	-0.444963	-0.279716			1648.54	0.00805714	0.00825562
	296	-0.764104	-0.568236	0.974235	-0.0857686	0.175487	-1.42549			296	0.0293804	0.169165	0.955498	2.14223	-0.259143	2.37094			1652.47	0.00795668	0.00817413
	297	-0.351285	-0.436542	0.23718	-0.759418	-0.0801076	-0.964416			297	1.33434	0.923062	1.59383	-0.898756	0.767077	2.33006			1656.41	0.00793922	0.00805751
	298	0.13265	0.119778	-0.126188	-0.498526	-0.150177	0.17923			298	1.74665	3.09634	0.456469	0.292938	0.982799	-0.137328			1660.34	0.00787942	0.00800726
	299	0.129865	0.0831262	0.212252	-1.62589	0.861137	-0.77992			299	0.945049	4.37152	0.427257	-0.304952	-0.0226313	0.456905			1664.27	0.00781726	0.00793388
	300	1.2694	0.158229	0.565998	-0.290349	0.405405	0.28083			300	3.15404	4.52382	0.94582	0.972747	0.91414	0.795742			1668.2	0.00775646	0.00785846
	301	0.777742	0.617647	0.837313	0.971986	0.236495	-0.383827			301	1.67231	3.76344	1.44688	0.363776	2.12945	3.29215			1672.13	0.00764021	0.00776395
	302	1.36555	0.665938	1.73292	-0.255179	-0.108962	-0.836041			302	0.121518	3.42603	1.85978	-1.01673	2.24863	1.8991			1676.06	0.00755653	0.00765551
	303	-0.28245	0.983622	2.00929	-1.01674	-0.661133	1.33211			303	-0.149636	2.22205	0.98487	-0.558338	-0.0951633	0.611315			1679.98	0.0073547	0.00742116
	304	0.618869	0.707429	1.63449	0.297263	-0.238843	1.84818			304	0.366662	1.8856	0.771887	0.408115	-0.711409	0.235084			1683.9	0.00722703	0.00730304
	305	-0.441412	-0.385167	1.70268	0.229082	-0.289776	0.40914			305	1.71462	1.95674	2.25134	-0.707786	-0.996272	1.30502			1687.82	0.00705089	0.00709892
	306	-0.582726	-0.31751	0.637714	0.157202	-1.35508	-0.197327			306	0.695215	1.5112	2.0478	-1.41645	0.724619	0.216396			1691.74	0.00687407	0.0069159
	307	0.262179	0.40995	-0.195885	1.07172	-1.37755	-0.340869			307	1.03679	2.25399	1.86012	-1.27822	1.0558	-0.594112			1695.66	0.0067279	0.00676153
	308	0.221157	0.657626	-0.0526045	-1.01789	-1.45425	-0.626733			308	1.36622	2.20216	2.04732	-1.63714	0.61444	-1.02275			1699.57	0.0066244	0.006607
	309	0.119431	-0.181905	0.19045	-0.0870515	0.256003	-0.234132			309	0.257078	1.78043	1.70976	-0.145971	-0.0545193	-0.266986			1703.48	0.00647674	0.00649398
	310	0.22938	-0.906876	-0.595407	0.978698	0.107473	0.171443			310	0.0181797	1.87526	1.76371	-1.09368	0.579356	0.232904			1707.39	0.00644543	0.00644418
	311	-0.640451	0.31934	-0.424409	0.852023	-0.12927	-0.353179			311	1.5655	2.45762	2.54373	-0.868207	0.164104	1.39115			1711.3	0.00636537	0.00640629
	312	-0.667023	0.376737	0.647719	0.98204	-0.0342631	0.263573			312	1.71634	1.72761	1.08743	-0.516523	1.1465	1.49424			1715.21	0.0064006	0.00638387
	313	-0.490641	0.857236	1.41306	0.109126	-0.289624	-0.499988			313	0.791442	1.49346	0.498768	0.289315	2.41372	3.01436			1719.11	0.00639281	0.00643894
	314	1.35343	0.207856	-0.036985	0.118588	0.298432	-0.894768			314	0.204657	1.36049	1.42345	0.556588	1.2511	1.01496			1723.02	0.00641393	0.00645719
	315	1.75648	-0.750147	0.501588	0.156904	0.0830951	0.000758119			315	0.631604	1.62108	1.40801	0.0813223	1.77639	0.133929			1726.92	0.00642312	0.00648838
	316	0.630969	-0.661143	1.04956	-0.442717	-0.755179	0.81989			316	0.754382	0.491881	1.47037	0.61183	0.98314	0.550339			1730.81	0.00640162	0.00643137
	317	1.24259	-0.494971	0.323649	-0.0337766	-0.943724	-0.986049			317	0.575549	0.902423	1.26344	0.722681	1.20747	-0.283351			1734.71	0.00639335	0.00643549
	318	1.56459	0.499318	0.0930242	0.523893	0.35813	-0.956626			318	1.77649	1.70165	1.77891	0.324437	1.39623	1.15347			1738.61	0.00644683	0.00649202
	319	0.131445	1.07452	-1.35707	-1.14781	-0.0625513	-0.418962			319	0.406593	1.34783	2.18561	0.0122116	0.397869	1.26879			1742.5	0.00645066	0.00649991
	320	0.668298	0.513631	-1.2844	-0.587984	0.539251	-0.152334			320	1.42593	0.167047	1.01943	-1.14481	0.379317	1.75935			1746.39	0.00644967	0.0064706
	321	0.359552	-0.197349	0.233912	-0.340044	0.369985	0.161581			321	1.78186	0.632118	1.94717	0.718422	-0.347281	1.19324			1750.28	0.00643578	0.00649791
	322	-0.134201	-0.615784	0.588056	-1.5708	-1.4115	-0.127886			322	0.457297	1.11416	1.59964	0.638236	-0.00911444	1.01442			1754.17	0.00640789	0.00646773
	323	0.261465	-0.492672	0.126022	0.294835	-0.862663	-0.41718			323	-0.308627	0.222603	1.31295	-0.569027	0.768455	0.372187			1758.05	0.0063656	0.00646813
	324	2.01608	0.252039	-0.932297	0.104179	-1.47709	-0.890782			324	2.47942	1.37852	1.73007	-1.64667	0.372339	0.874488			1761.93	0.00638152	0.00643535
	325	0.297224	0.528231	-1.545	-0.677505	-0.528122	-0.554898			325	0.748651	1.75916	1.88785	0.810043	-0.96824	0.873778			1765.81	0.00634767	0.0064318
	326	-0.845571	0.159884	-0.590623	-0.835939	-1.11854	-0.16977			326	-0.50829	1.43837	1.14682	0.497308	-0.267606	0.839881			1769.69	0.00636685	0.00635496
	327	-0.383513	-0.420317	-0.0416183	-0.465263	-0.101406	-1.76718			327	0.461199	2.04215	1.10349	2.55681	0.726296	1.2066			1773.57	0.00638732	0.00643846
	328	-1.66914	-1.09216	-0.0832236	-0.884447	-0.671386	-1.40531			328	-0.197161	1.43137	0.880299	1.43661	-0.118307	1.63239			1777.45	0.00632755	0.00634422
	329	-0.277692	-0.661549	-0.253724	0.0897376	-0.472047	-0.936047			329	0.863602	1.59265	1.73711	0.156444	1.2435	0.145846			1781.32	0.00632929	0.00634572
	330	1.16391	-0.11833	-0.541934	-0.472957	-0.591089	-2.23785			330	1.79912	0.617264	1.53159	0.181601	0.472071	1.21491			1785.19	0.0062943	0.00630237
	331	1.23624	0.0313331	2.111	-0.739154	-1.19761	-2.63672			331	1.07329	1.34401	2.41854	0.167084	-0.418355	-0.40785			1789.06	0.0062837	0.00631176
	332	0.849048	0.107566	2.00651	-1.48643	-0.724087	-2.13659			332	0.231774	1.64258	0.824122	1.30578	-0.0364264	1.32361			1792.93	0.0062978	0.00629274
	333	1.42468	0.436236	1.06428	-1.32186	-0.306501	-0.512804			333	0.313688	0.659125	1.53046	-0.440669	0.143369	0.781285			1796.79	0.00625462	0.00625298
	334	1.27948	0.429119	0.218221	-0.238219	0.39772	0.157376			334	2.0676	0.471179	0.97847	0.00651365	0.512967	0.835219			1800.66	0.0062333	0.00622805
	335	0.1611	-0.369222	-0.36887	0.510026	0.401006	1.07653			335	0.542399	0.820756	0.210531	-0.269781	0.515839	0.411182
	336	-0.726933	0.00899507	0.110071	-1.63055	-0.967143	-0.455692			336	0.0264963	0.259548	-0.172782	-0.548056	0.152272	-0.816395
	337	-1.11943	0.271272	0.148569	-0.384764	-0.462843	0.815484			337	-0.807648	-0.331244	-0.248994	0.740407	0.550091	-0.788922
	338	-0.730829	0.259777	0.292353	0.657312	-0.283752	0.742893			338	0.0183557	0.30324	0.956779	2.06519	0.130097	-0.419204
	339	-0.318181	0.19566	1.5991	-1.73073	-0.102323	-0.708673			339	2.99242	1.14655	1.46525	1.8127	-0.408198	-0.111627
	340	-1.27867	0.489223	0.0543324	-0.586467	-0.775037	-0.178097			340	2.20693	1.08687	0.578091	1.1098	-0.902278	-1.13576
	341	-0.375509	0.338286	-0.0592246	-0.0544267	-0.639439	-0.961316			341	0.409203	1.92831	0.0458565	-1.15708	-0.180092	0.748044
	342	-0.110776	-0.610097	-0.359879	0.271428	-0.186818	-0.658282			342	0.205819	0.992161	1.40534	0.679775	-0.832619	0.90297
	343	0.194785	-0.136592	-0.201835	1.3364	-0.545594	-0.114319			343	-0.272563	0.419546	1.37927	-0.0190807	0.296054	1.17348
	344	0.422946	0.246578	1.17349	0.895098	-0.509772	-0.311836			344	0.220275	1.7414	0.867741	-0.230528	-0.476111	0.00518063
	345	0.195736	-0.0252046	0.0949031	0.790721	-0.0547849	-1.21089			345	-1.80645	1.65598	2.10005	1.70506	0.262837	0.00222881
	346	0.664114	-0.123966	-0.583895	0.407378	-1.09022	1.22481			346	-0.314636	0.607704	2.04003	0.902635	1.36502	-0.163482
	347	0.344521	0.0099026	0.248152	-0.284108	-1.65005	0.792817			347	1.18613	0.379122	1.29662	1.62523	0.990663	-1.25274
	348	0.270548	0.303736	0.214298	-1.20289	-0.860403	0.383852			348	0.301413	1.41698	1.59329	1.14965	0.473105	-0.152819
	349	1.01937	0.154153	-0.0444949	0.678646	-1.35101	0.3814			349	0.278824	1.49353	0.659506	2.47866	0.4118	1.29557
	350	0.413641	-0.0978869	0.272001	0.73965	-0.357347	-0.072518			350	-0.470539	2.05501	1.42827	-0.106166	-0.290392	1.6608
	351	0.356272	0.381386	0.79044	-0.395839	0.683007	0.671161			351	1.10249	2.17985	1.65904	-0.145731	0.992278	1.60194
	352	0.761849	-0.102202	0.751441	0.645366	0.583111	-0.0527817			352	1.25994	2.68786	1.7669	0.323381	1.33706	1.22941
	353	0.212112	0.394346	0.56435	-0.0735281	0.469884	0.719334			353	0.651056	1.83885	1.90676	0.413771	2.13698	0.997916
	354	-0.755453	0.787037	0.0370757	-1.30642	-0.15639	-0.0970895			354	0.905345	1.6886	1.55853	0.874485	1.13934	1.73565
	355	-1.38383	-0.327201	0.750191	-0.124007	-0.584041	0.254368			355	0.845407	1.24264	2.35722	0.798076	0.565381	-1.30307
	356	0.0138983	-0.159631	0.281495	-0.222998	-0.717266	-0.570445			356	1.05435	1.23771	0.889034	0.958938	0.907851	-0.0441401
	357	1.71987	0.518599	0.335729	-1.999	0.93168	-0.801549			357	0.0675973	0.835641	-0.237526	0.60416	2.24633	1.46827
	358	1.00169	-0.198257	0.301705	-0.507382	-0.22578	1.36178			358	1.98178	0.977553	1.084	0.381021	1.08039	1.09098
	359	0.0518179	-0.499997	-0.678376	0.160796	-1.33924	-0.146124			359	-0.0143555	1.61475	1.89603	0.0377423	0.958501	0.541093
	360	-0.903162	-1.04799	-1.64067	-0.0143846	-0.850251	-1.3152			360	-0.826514	2.66083	1.82357	-0.766756	2.82072	0.481132
	361	-1.71558	-0.573853	-0.493009	-1.21494	-1.28049	-1.41955			361	0.621167	2.97944	1.51948	0.157967	0.991164	2.89017
	362	-0.917387	0.0815181	0.400509	-1.19802	-0.461131	-0.946789			362	1.25647	1.86742	1.63125	0.693339	-0.970119	1.79251
	363	0.811465	-0.0820926	0.587231	-1.16389	-0.452626	-0.333319			363	1.86249	1.71018	2.70528	1.76852	-0.335852	1.11632
	364	1.35829	-0.212459	1.28986	-1.33849	0.226433	0.395943			364	1.48853	1.80782	1.5422	0.94677	-1.30115	0.267044
	365	-0.692824	0.321871	1.23404	-0.364423	-0.239814	0.123393			365	0.281188	1.43835	1.54539	0.146988	-0.288207	0.403499
	366	-1.8803	-0.29691	-0.576086	-0.53332	-0.340985	-0.47064			366	0.829226	1.04912	1.30526	-0.469685	0.200889	0.961494
	367	-0.148401	-0.86943	-0.648507	-0.0675886	-0.310191	0.0435962			367	3.42027	2.26934	2.12024	-0.629161	-0.130526	-0.22634
	368	-0.049413	-0.800284	-0.271629	-0.231209	0.261759	0.705193			368	3.30808	1.80935	1.38324	-0.215196	0.257457	-0.0636521
	369	0.0936077	-0.661525	0.375637	0.860014	0.16839	0.425557			369	1.04882	1.58831	1.2389	-0.592943	1.08522	0.312829
	370	1.36457	-0.033245	0.432885	0.309124	-0.528093	0.0929831			370	1.91467	1.76342	0.263216	-0.969077	0.408491	0.00674825
	371	0.382666	0.127707	1.01264	-0.768731	-0.80654	-0.991307			371	0.119942	1.7076	-0.0789474	-0.506634	1.15784	-0.769529
	372	0.214809	0.732888	0.0117236	1.02707	-0.00955223	-1.53568			372	2.16043	1.53273	0.747006	-0.369161	0.432648	-0.150979
	373	0.276486	0.313337	-0.554907	-1.15776	-1.18816	-0.706777			373	2.33511	1.76227	0.64451	-0.774375	0.82843	0.725203
	374	-0.898543	0.174278	-0.0842867	-0.670825	-1.00463	-0.9092			374	0.216784	1.3641	0.107907	1.48955	1.0522	0.311871
	375	-0.381927	-0.390245	-0.245313	0.455117	-0.0803569	-1.02869			375	1.1044	0.26875	1.18004	0.335438	0.29454	1.07644
	376	-0.766115	-1.10719	0.0963158	-0.0901737	-0.372744	0.18338			376	1.72918	0.623018	1.4758	-0.0185499	-0.300074	1.29316
	377	-0.466315	-1.04202	-0.0992978	0.142251	0.0514044	0.188002			377	1.62105	-0.0247596	0.36041	0.626686	0.603292	0.637643
	378	0.962217	-0.0432597	0.530297	0.00703804	0.924347	-0.26113			378	2.2605	1.55413	1.26358	-0.794813	0.490319	0.622919
	379	-0.103077	-0.495318	0.724523	-0.169595	1.00512	0.149382			379	1.87886	1.94358	3.09654	1.11055	0.26158	0.927454
	380	0.790242	0.150077	0.468217	0.073567	0.536946	0.843964			380	1.23141	2.49436	1.75091	0.346438	0.124429	0.024714
	381	0.842564	0.161859	0.493487	-0.289286	-0.370989	0.839552			381	3.51373	2.46798	1.09066	-1.26028	-0.374391	-0.234938
	382	0.905618	0.400428	0.824635	0.203102	-0.0540208	-0.159889			382	1.39022	0.611034	0.197638	0.124576	0.978055	-0.333568
	383	0.640825	0.78527	1.31783	-0.726648	-0.142511	0.00365742			383	0.931332	0.272515	0.525248	0.773551	0.574211	0.364561
	384	-0.263105	1.01656	1.0507	0.0789607	-0.101465	0.203147			384	-0.162446	1.0697	2.67698	1.22086	1.01422	0.408104
	385	-0.950415	2.02512	1.69529	0.181719	-0.024933	0.813946			385	0.937163	1.17017	3.43022	0.732103	-0.150478	-0.764238
	386	-0.458673	1.22269	1.41564	0.420462	-0.52537	1.91509			386	2.48286	2.67563	2.79152	1.13386	1.43079	-0.261395
	387	-0.683202	-0.732418	0.887539	-1.31208	-0.539048	-0.265194			387	2.00469	2.07969	2.51112	0.884124	0.969307	0.629252
	388	-1.17464	-0.817276	-0.325647	-1.37426	-0.825093	-1.93328			388	0.392267	1.16926	1.72675	-0.114377	-0.480978	0.6075
	389	-0.892446	-0.966829	0.561649	0.188477	-0.731533	-1.3496			389	0.27161	1.11541	1.26618	-0.207533	-1.13975	-0.0399137
	390	-1.93398	-1.1173	0.879097	0.0248282	-0.38616	-1.56828			390	1.43058	2.11328	1.43037	-1.29259	-0.566179	-0.772465
	391	-1.52014	-1.20814	-0.859129	0.457771	-1.07517	-1.37449			391	0.993705	0.739473	0.652734	0.0614126	0.0434987	0.949451
	392	-0.729176	-1.12134	-1.30585	0.152825	-0.983398	-1.13216			392	0.728235	0.69356	0.903806	0.851484	1.54944	0.374124
	393	0.156795	-0.642314	0.0269025	-0.746295	-0.0130939	-0.365993			393	2.46166	0.771774	1.13942	-0.232553	1.67786	1.46645
	394	-0.450158	1.06477	1.01835	-2.03803	0.53547	0.574842			394	1.44409	0.956484	0.461961	0.71261	0.722791	2.12744
	395	0.0145677	2.85217	0.400708	-2.24943	1.3722	-0.0165636			395	-0.862178	1.25851	0.487137	1.01081	0.400918	-0.557309
	396	0.6184	2.57461	-0.0905999	-1.59728	1.76555	0.756769			396	0.670536	0.0819261	-0.222157	0.134632	-0.131908	-0.493045
	397	0.850457	1.41577	1.70703	-1.42283	1.55221	1.12183			397	0.275363	0.274114	0.660438	0.15594	0.535297	-0.413861
	398	0.454365	0.960743	3.07221	-0.280745	-0.110367	0.282519			398	-1.13972	-0.173276	1.09453	-0.021809	-0.0416647	-0.236284
	399	0.46668	0.552225	0.21012	-0.256586	0.710029	-0.765158			399	0.788739	0.044088	0.727477	0.344079	1.43211	-0.0460127
	400	0.766461	0.173322	-1.292	-0.332014	-0.0763555	-0.285103			400	-0.619203	0.510745	0.600174	1.08004	0.638174	0.648468
	401	1.53013	0.351565	0.398548	0.029297	-1.43166	0.782968			401	-1.02447	-0.0891832	1.32294	1.06611	0.484095	0.156359
	402	-0.0522047	0.218938	1.73605	-0.343252	-0.659919	0.0562216			402	-0.152344	-0.0875689	0.883397	0.476897	-0.138267	0.0485906
	403	-0.284975	0.0275756	0.548204	0.692024	-0.0320034	0.0483635			403	1.90728	1.50107	0.702721	-0.884406	-0.238759	-0.727696
	404	-1.04451	-1.23373	-0.47411	-0.0801552	-0.852789	0.42154			404	0.961021	1.16136	0.695445	-0.775776	-0.237588	0.769459
	405	-1.32613	-0.856451	0.0565694	-0.604434	-1.35079	0.72655			405	1.60362	2.16295	2.53951	-1.25399	0.588117	1.1915
	406	-0.913606	0.19367	1.75859	-0.346675	-0.289155	0.679806			406	1.14743	2.3128	2.19043	-0.313568	1.26078	0.0351538
	407	-0.550932	0.904205	0.963007	0.383609	0.419041	0.0441056			407	0.420036	1.52079	0.895208	-0.223058	-0.435212	-0.0645074
	408	0.207109	0.245989	0.243889	-1.81957	0.318582	-0.0517319			408	1.41804	0.730404	2.09929	0.680144	-0.471415	-0.348633
	409	0.195476	0.158579	0.0942066	-0.981752	-0.0170079	-0.108779			409	0.888406	1.10633	1.56812	0.871258	-0.787031	0.858781
	410	0.563901	-0.756815	0.892315	0.778448	0.142358	-0.582218			410	1.69551	1.56556	1.22909	0.261698	-1.28225	0.9139
	411	0.794667	-0.631273	0.229847	-0.380962	-0.402609	-0.856633			411	1.02748	0.722777	0.72996	-0.518124	0.108647	-0.416907
	412	-0.353033	0.0459492	0.712215	-0.625471	-1.35252	-0.662895			412	1.1818	1.1777	1.58477	1.06269	0.24149	0.144788
	413	0.144899	0.563816	-0.765125	0.158393	-0.976712	-1.00612			413	0.763364	1.57951	0.301557	1.76098	0.450398	-0.324717
	414	-0.475043	0.946126	-0.533768	0.213199	-0.515671	-0.99584			414	0.42861	1.89018	1.04028	0.120261	0.263247	1.1534
	415	0.797329	1.02659	0.597209	-0.77545	-0.399423	-1.81365			415	1.87233	1.91982	1.9147	0.553881	0.859087	0.450668
	416	1.66763	0.516736	0.990096	-0.545153	0.00962276	-0.768502			416	1.59347	1.2168	0.84024	1.14443	0.981129	-0.0991977
	417	0.728853	-0.371734	-0.259218	-1.36835	0.215047	0.441699			417	-0.3576	0.891712	0.406939	0.219958	2.76819	1.37213
	418	-0.217876	0.595309	-0.344908	-2.35193	-0.0548852	-0.48153			418	-0.971153	0.345284	1.05634	-0.55547	1.39431	0.12995
	419	-0.491066	0.901148	1.03194	-1.48265	-1.04696	1.75354			419	1.01115	0.727856	1.31335	0.55442	1.2663	0.293736
	420	1.51132	0.58773	0.67478	0.950762	-0.442908	-0.636196			420	1.45333	2.34079	1.37057	0.92056	2.45471	0.888015
	421	1.04954	-0.179804	-0.279147	-0.0197819	-0.683082	-1.81805			421	1.0368	1.84144	0.772412	0.41907	0.111018	-0.546348
	422	0.0610305	-0.603177	-0.199131	-0.886047	-0.270045	-0.746249			422	-0.490704	0.317025	0.880487	0.264512	0.6581	0.484577
	423	-1.30622	0.705041	1.01915	-1.4637	0.130798	-0.236497			423	0.391227	0.318176	0.402876	-0.143544	1.49877	1.89901
	424	0.552646	2.3893	2.43658	0.0762887	0.706352	0.965429			424	0.947212	0.584839	0.941107	0.656999	1.53536	0.263646
	425	1.17346	1.69419	0.610966	-0.228647	0.720046	-0.195592			425	0.278562	0.813912	2.07289	0.199891	0.930311	0.829808
	426	-1.22089	-0.0426229	-1.00919	-1.09865	-0.14999	-0.946378			426	-0.0298459	1.26466	2.06256	1.63961	0.191046	0.541348
	427	-0.893712	-1.29218	-1.83153	0.412601	-0.711578	-1.46636			427	-0.201312	1.23515	1.9574	1.61375	0.57586	0.114281
	428	-1.19265	-1.32649	-0.571095	0.583695	-0.995366	-0.771939			428	0.35851	0.743493	1.45612	1.59035	-0.0883317	-0.305031
	429	-0.61484	-0.786158	0.423988	-1.0794	0.112678	-0.50808			429	1.62308	0.98455	0.486671	-0.31302	-0.038766	0.373073
	430	1.04848	-0.627759	0.964457	-1.10603	-0.0337387	-0.672831			430	1.30826	1.28421	1.36934	0.274013	1.77999	0.838533
	431	1.09486	-0.626643	0.178057	-0.161299	0.929792	-0.573971			431	-1.23167	2.04875	0.816758	1.0348	1.23704	0.780056
	432	-0.292224	0.190135	0.239682	0.541991	-0.293988	-0.910349			432	-0.276346	0.845968	-0.580684	0.366828	0.568922	1.19425
	433	-1.07663	-0.307111	1.0576	0.819313	-1.09088	-0.1603			433	0.330143	0.415085	-0.127549	-1.17447	-0.285681	1.01723
	434	-2.49768	-0.84369	-0.973283	-0.55774	-0.558081	-1.37806			434	0.272912	0.621392	1.3049	-0.480069	-1.4542	0.99587
	435	-2.41226	-0.467686	-0.105227	-1.46564	-0.748497	-0.92034			435	-0.101576	0.831267	0.7728	-0.133692	-1.60439	1.32635
	436	-1.02627	-0.76024	0.475124	-0.612103	-0.113129	-1.84259			436	0.631044	1.35039	0.205719	-1.03046	-0.407307	1.54463
	437	-0.172013	-0.879743	0.79567	0.363079	-0.381783	-2.25816			437	2.10042	2.54627	0.983461	-0.486921	0.570749	1.12272
	438	-1.06255	-0.195853	0.115008	0.407317	-0.83576	-1.14809			438	0.928104	1.80312	1.22021	0.754223	0.200616	0.593091
	439	-0.361785	0.165218	-0.211485	0.931933	-0.548702	-1.58658			439	1.06645	1.18505	2.37131	1.40617	-0.138917	-0.04389
	440	-0.562229	-0.426549	0.125698	0.661923	-0.13852	-0.764034			440	2.00187	1.91169	1.82157	0.20426	1.2244	0.356472
	441	-2.23246	-0.735785	-0.297183	0.597088	-0.960441	-0.965855			441	3.80428	2.55995	2.498	-0.455884	0.358559	1.04564
	442	-0.878392	-0.342571	-1.19554	0.152521	-0.633149	-1.10259			442	2.42104	1.47842	1.01073	-0.73498	-1.19899	0.0418102
	443	-0.607188	-0.265497	-0.580552	-0.287145	-0.743867	-0.617195			443	1.07818	1.40756	1.60069	0.11819	0.269136	0.405274
	444	-1.27584	-0.245775	-0.123791	-0.483163	-0.188333	-1.76161			444	0.882258	0.959446	1.11683	-0.637536	0.707882	1.31732
	445	1.05762	0.270365	0.158458	-0.603516	0.947601	-0.947944			445	0.839568	1.2087	1.50028	-0.208142	0.986519	1.58732
	446	2.04286	-0.260038	0.299942	-0.614233	-0.201344	-1.39224			446	-0.113743	1.85944	0.0194873	-0.228157	-0.268411	0.100096
	447	0.603064	-0.228954	-0.0413539	-0.420738	-1.06155	-1.23199			447	-0.535975	0.678491	0.203507	0.665227	1.13132	0.446752
	448	0.364019	-0.434733	0.474385	-0.53759	-0.991718	-1.15681			448	1.13635	0.161248	1.03959	1.32897	0.714771	0.617585
	449	-1.17538	-0.298655	0.464749	-0.253808	-0.72353	0.644425			449	1.27422	0.654107	0.675856	1.24107	0.218771	1.31168
	450	-0.911525	-0.284761	0.086333	-1.74286	-0.175762	1.60049			450	1.59225	0.172328	0.475086	0.377693	-0.381502	0.884549
	451	-0.513178	0.095354	0.431549	-2.14847	-0.409867	0.402566			451	1.1864	0.386552	1.36603	-0.0696432	-0.0610389	1.05788
	452	-2.44335	0.166603	0.479445	-2.11072	-1.27388	0.526026			452	1.20365	0.407409	1.08607	0.239283	-0.165742	0.660533
	453	-1.27184	0.0371127	0.659885	0.48121	-0.911606	0.185171			453	1.01883	0.499134	0.940542	0.596782	-0.124359	0.404857
	454	0.14593	-0.641521	1.45535	0.949401	-0.985233	-0.232461			454	1.26075	1.61924	1.96959	-0.50648	0.201564	0.320405
	455	-0.263752	-0.13414	0.565259	0.592902	-0.865382	0.413142			455	1.44998	0.705176	2.15261	-0.82654	0.858436	0.860777
	456	-0.439274	0.191823	0.679868	-0.197429	-0.561622	0.126302			456	1.2185	0.806101	2.12024	-0.029569	1.31996	1.10549
	457	0.511541	0.946493	-0.789679	0.511057	-0.0584431	0.345395			457	0.44839	0.58398	1.12811	0.670694	1.23904	0.483286
	458	-0.356925	0.523423	-0.657413	0.452959	0.225277	-0.292856			458	1.66924	0.220861	0.877231	-0.141063	1.16436	-0.154946
	459	0.230769	-0.385911	0.248465	0.337953	0.854229	-0.666727			459	0.155042	1.67079	1.96636	-0.959403	0.933891	0.512244
	460	2.08121	0.413293	1.36382	0.878407	-0.397639	-0.0523803			460	0.295049	1.10797	0.64844	-0.851137	0.509058	1.36082
	461	0.569275	0.687177	0.828473	0.642166	-0.0944136	-0.0262156			461	1.12017	0.513417	-0.0737465	0.973389	0.584916	-0.607737
	462	-0.667467	0.0692903	-0.789991	-0.241047	-0.16122	0.322923			462	1.46622	0.0448491	0.273152	0.318702	0.787308	-1.05968
	463	-0.841878	0.297622	0.582712	-0.147769	-1.10102	-0.174725			463	0.115005	0.899339	1.2837	0.969692	1.35712	-1.55034
	464	-0.195282	0.56302	0.762101	1.70106	-0.576071	0.0650646			464	-0.515114	1.08216	0.582708	0.762747	0.562811	-0.902562
	465	-0.658819	-0.102934	0.298379	0.757727	-0.164914	-0.0556779			465	0.818813	0.721258	0.358389	0.950326	-0.136093	0.189537
	466	-0.56063	0.800603	0.24315	-0.599668	0.494576	0.458934			466	2.1678	0.0054412	0.50665	0.474734	0.559567	0.720982
	467	1.0665	3.31781	1.24654	-0.208875	0.245006	1.02745			467	2.17224	1.52338	1.92975	0.261943	0.144425	1.37308
	468	0.113679	2.57204	2.2899	0.651277	0.300275	-0.353506			468	1.82175	1.68582	1.97807	0.238585	0.432938	-0.511403
	469	-0.996304	0.778488	-0.191624	-0.812732	-0.406325	0.306395			469	1.10592	0.964586	0.454467	0.251937	1.07895	-0.775243
	470	0.0713185	-0.803975	-1.67204	-0.250611	0.122721	-1.02089			470	0.625771	0.870766	-0.801417	2.11182	1.48025	-0.982428
	471	0.478323	-0.107599	-1.27652	-0.209152	-0.259756	0.510276			471	-0.325747	1.35666	0.436783	0.375859	1.83174	0.743029
	472	1.04243	0.188145	-0.418875	-0.893561	-0.119464	0.261652			472	0.098467	1.59292	0.35446	0.765109	0.493732	0.649321
	473	0.774564	-0.472243	0.0168373	-0.437773	0.0788703	-1.32564			473	1.00918	1.35621	1.68042	1.31664	-1.5625	0.153834
	474	1.4376	-0.266505	-0.473646	-0.21401	-0.929702	-0.929656			474	0.0803849	2.0807	1.51223	1.03882	-0.914096	-0.347531
	475	1.44369	-0.0396774	-0.474459	-0.412789	-1.21444	-0.503362			475	0.542174	1.52712	1.07794	0.256964	0.181427	0.696167
	476	-0.227003	-0.895371	0.563525	-1.45447	-0.972387	-0.189061			476	1.24909	0.241723	0.426119	0.868193	0.392815	1.0515
	477	-0.944321	-0.429515	0.833902	0.0123964	-1.29121	0.741816			477	-0.346502	0.203527	0.540139	0.668608	0.461021	0.487427
	478	-1.38139	0.00405936	-0.503717	0.416337	-0.762052	0.154347			478	1.34373	1.107	0.999648	-0.518978	0.732624	1.72798
	479	-0.720351	0.15514	-0.864749	-0.40585	0.0209892	-0.333665			479	1.1053	2.09141	-0.0564828	0.0477688	0.851372	1.01775
	480	-0.456122	-0.257399	0.298038	-0.599062	0.883935	-0.411144			480	0.758506	1.64986	0.825363	0.885072	1.45769	-0.0612482
	481	-1.40802	-0.891002	0.692147	-0.886525	-0.390352	0.39946			481	1.64915	1.37186	2.16664	1.4678	0.775063	-1.34908
	482	-0.632774	-0.5263	-0.422399	-0.0758919	-0.985243	-0.097			482	0.518706	1.14087	1.77132	0.623672	0.251398	0.876163
	483	-1.38338	-0.246162	-0.0351119	-1.51117	-1.09138	-1.989			483	-1.90245	0.532294	-0.083419	0.112238	0.226001	0.668283
	484	-0.28646	0.200071	-0.693924	-2.05725	-1.59335	-1.56154			484	-1.50842	1.2663	1.37531	-0.322242	0.872527	1.05658
	485	-0.615579	0.0475413	-0.471139	-0.362349	-0.0348912	-0.389783			485	0.594928	1.80447	2.08104	-0.690063	0.943912	1.78802
	486	-0.0881573	-0.388691	-0.547423	-0.0210152	0.492682	0.251966			486	1.04225	1.55135	2.10994	1.26102	0.516355	2.02497
	487	1.4481	-0.328822	-0.642933	-0.967342	-0.552613	0.198223			487	2.5569	1.33447	1.45701	0.656596	1.72253	0.762336
	488	0.885353	-0.136449	0.434477	-0.375221	0.200444	-0.168643			488	3.41827	1.78367	-0.362056	0.243155	1.06675	0.710097
	489	0.730182	-0.0925213	0.580012	0.208967	0.607091	0.37738			489	2.12829	1.78597	2.16288	-0.0282819	0.77203	0.529531
	490	-0.156951	-0.841351	-0.740416	-0.84737	0.198857	-0.80795			490	-0.186044	2.08328	3.21275	-0.328382	1.79384	1.07016
	491	-1.33288	-0.800809	-0.577329	-0.567114	-0.0620981	-0.559385			491	1.74949	1.33015	1.05168	1.54117	1.45696	1.9691
	492	-1.41692	-0.886385	-0.257789	-0.633575	-0.478066	0.401723			492	1.12106	0.804014	0.813437	0.671991	-0.811934	0.208019
	493	-0.411868	-0.911032	-0.272746	-0.252961	-0.0434638	0.236636			493	1.46679	0.608716	0.814828	0.0186421	0.0100966	-0.204884
	494	-0.736095	-1.40519	-0.328873	-0.396399	-0.674238	-0.377967			494	0.634932	0.542985	0.84222	-0.157044	-0.0601343	0.641762
	495	-0.440977	-1.24934	-0.600802	-0.750137	-0.759601	-0.564106			495	1.40751	0.689156	0.62377	0.996483	0.430671	0.783234
	496	-1.03711	-0.960602	-0.987674	-0.577859	-0.562924	-1.17443			496	1.84521	0.324628	0.671141	0.760375	-0.719832	0.218593
	497	-1.90683	-1.83055	-2.00395	-0.360351	-1.13954	-0.873241			497	1.50364	0.675054	1.36185	2.28744	0.241769	0.679132
	498	-1.84236	-1.6215	-2.16692	-0.331808	-1.65638	-0.87393			498	0.867727	0.451567	0.92808	1.62729	1.74912	0.164138
	499	-1.69515	-0.891267	-1.39679	0.349701	-0.938171	-0.953801			499	-0.0860689	0.394054	0.287142	0.358678	0.809814	1.34832
	500	-0.918517	0.119205	-0.306094	-0.470994	-0.209392	-1.37843			500	-0.632103	0.631074	1.31026	-1.09411	0.0984635	1.01541
	501	-0.0294682	0.0661856	-0.152711	-0.319933	0.744983	0.353544			501	1.66707	-0.0895577	0.707282	-0.586668	1.08257	-0.150465
	502	0.338462	-0.25778	-0.688612	-1.54943	-0.561609	0.543447			502	0.551818	0.137715	-0.0569803	0.13362	1.6516	-0.563493
	503	0.339293	-0.217681	0.00932175	-1.46416	-0.592005	0.0287199			503	1.5585	0.492268	-0.476698	0.976077	1.23084	0.659251
	504	-0.304835	0.0384342	0.267396	-0.659113	-0.623825	-0.0986642			504	2.86005	0.539872	1.03049	1.82933	0.451674	0.68618
	505	0.442129	0.395684	0.999504	0.175201	-0.244382	-0.590101			505	2.02552	0.252314	1.47477	0.425623	0.879121	0.393
	506	1.32072	0.0276871	1.60788	0.406874	-0.165312	-0.764303			506	-0.800646	0.768153	0.765941	0.170682	0.867567	0.0659632
	507	0.531429	0.274536	0.398548	0.52569	-0.178401	0.119827			507	-0.20014	-0.238168	0.362252	0.0362853	1.76747	0.117369
	508	-0.0795792	-0.012722	1.17761	-0.211253	0.109399	0.945298			508	-0.00139451	1.33258	2.54769	-0.903881	-0.350367	1.99874
	509	1.2083	0.416095	0.904281	-0.813657	-0.263593	0.244933			509	0.312353	1.6176	2.43253	0.193461	-0.550501	0.140514
	510	0.712233	0.929154	0.221518	-0.551925	-1.17146	0.642014			510	1.83396	1.20837	1.15744	0.434917	0.518452	0.301405
	511	-0.603194	-0.243127	0.225896	-0.424091	0.0621492	1.14093			511	1.85442	1.52139	1.19377	0.440217	0.393338	1.00952
	512	-0.633481	0.512756	0.985349	0.100908	-0.153761	-0.228126			512	1.8133	1.22599	2.15507	0.446467	-0.210055	0.716024
	513	0.276864	0.0475095	0.935719	0.400662	-0.427265	-0.034052			513	1.68008	1.15978	2.29435	0.858031	0.241219	0.735686
	514	-0.0213437	-1.0008	0.834385	-0.0375969	0.176953	-0.543196			514	0.679616	2.19637	1.91558	-0.586977	-0.461823	2.14997
	515	-0.0934838	-0.783969	1.43256	-0.877002	-0.123634	-0.727788			515	0.0983532	1.78437	2.0525	0.0779067	1.57503	0.580977
	516	-0.340578	-0.551825	0.0277041	-0.127714	0.61139	0.621045			516	0.216294	1.31331	1.56973	0.559086	-0.0947506	-0.722006
	517	-0.0185139	-0.084242	0.464493	0.735748	-0.0659182	-0.0633044			517	-0.186626	0.674655	0.587439	-0.815773	0.509084	-0.1759
	518	0.14914	-0.220276	-0.714151	0.311594	-0.0903442	-0.657566			518	0.104861	1.15169	1.64542	0.105844	0.57603	0.600744
	519	-0.626689	-0.841298	-1.18576	-0.0582116	0.477838	-0.43984			519	-0.446857	0.830654	1.37606	0.938514	0.0198173	0.294877
	520	-0.607382	-0.830615	0.125761	0.490152	0.820822	-0.507633			520	0.655316	0.743478	0.884402	-0.0201715	-0.482981	0.877785
	521	-0.0245097	0.176284	-0.107245	0.105745	0.819252	0.0377327			521	1.54913	1.82299	1.45122	-1.01273	0.41903	1.34157
	522	-0.139848	0.326106	-0.0172952	0.254984	0.303803	-0.738234			522	1.03188	0.807283	2.2865	-1.24446	0.880114	1.98749
	523	-0.628136	0.566905	0.800247	0.281404	-1.3596	-0.908484			523	2.57911	1.0085	2.22462	-1.18017	-0.146258	1.63189
	524	-1.52029	0.380033	-0.61421	0.0259942	-0.559887	0.88947			524	2.53957	2.07564	1.88682	-0.303745	0.279461	0.0457293
	525	-1.08311	-0.0456957	-1.18239	0.493323	-0.54032	0.183562			525	0.0425391	0.826741	0.748978	-0.553615	0.708919	1.98242
	526	-0.569373	-0.0789083	-0.378273	0.138193	-0.0437972	-0.252361			526	0.309995	1.1466	1.62435	0.382128	-0.847518	0.361187
	527	-0.323193	-0.0982371	-1.27861	-0.194434	-1.34584	0.499377			527	-0.271994	1.2507	1.70718	1.51109	1.93947	2.08012
	528	1.03296	0.0551996	-0.669112	-0.544029	-0.785536	0.359466			528	-0.180122	2.59481	0.82456	0.684428	2.27438	1.23885
	529	0.44948	-0.989111	-0.989866	-1.12592	0.79233	0.0781223			529	-0.309664	1.8067	1.13552	1.55798	1.06151	-0.84573
	530	0.00637662	-1.57871	-1.94796	-0.194835	0.032511	0.49242			530	2.15402	2.39684	1.60907	0.326082	0.657582	0.162284
	531	0.241384	-0.38161	0.0674533	-0.470345	-0.806961	-0.233104			531	2.64827	1.89315	1.53716	0.517194	1.64565	1.78122
	532	-0.215567	-0.173769	1.66968	-1.3292	-1.03096	-0.382083			532	1.85664	1.03384	0.73971	0.644054	-0.0440931	0.14105
	533	-1.14731	-0.702188	0.414039	-0.26557	-0.912933	-0.621305			533	2.61664	1.05201	1.93744	1.81907	-0.612992	1.454
	534	-0.553029	0.0649118	0.345905	-0.284622	-1.58682	-0.456214			534	2.37386	1.88594	1.57833	0.68809	0.324372	-0.20668
	535	-0.0983819	-0.243431	1.8884	-0.0475481	-0.689936	0.392433			535	0.474658	-0.698455	1.10509	-0.846132	0.00664359	0.330897
	536	-0.408042	-0.765018	0.19605	0.165424	-0.962772	-0.461478			536	1.35084	1.39651	1.7511	0.10542	-0.0335997	1.3048
	537	-0.635299	-0.0857386	0.317026	-0.137523	-1.025	-0.83061			537	3.13213	1.92872	1.1045	-0.248265	-0.891984	1.13111
	538	0.850038	0.372884	0.185135	-0.546875	-0.0501878	-0.404768			538	0.936182	1.67725	0.563831	0.170709	-0.47411	-0.703951
	539	0.707097	0.784888	0.925088	-2.16776	1.3484	-0.0643141			539	-0.161276	0.175071	1.47998	-1.16524	0.604753	0.503034
	540	0.078393	0.0740827	0.925714	-2.77869	1.50113	0.5153			540	1.70414	0.52981	1.78623	-0.419987	-0.942608	1.35856
	541	-0.648785	0.374954	0.432203	-1.79668	0.234196	0.717297			541	2.58496	1.82034	0.874258	-0.665564	0.272486	1.65332
	542	-1.83842	1.06436	0.295707	0.445052	1.26454	-0.0256814			542	1.63093	1.09873	0.829481	-0.419798	0.602442	1.68328
	543	-0.0814572	0.387213	0.139689	1.14511	0.212315	0.932855			543	0.999086	0.596701	0.73422	0.472016	-0.433654	0.00954283
	544	1.14996	-0.329061	-0.0490485	1.10413	0.451088	0.746074			544	-0.243275	0.544242	-0.294109	-0.00129683	-0.453004	-0.546384
	545	0.305368	-0.43529	0.475949	0.586382	0.97542	1.61383			545	0.620024	0.462976	1.33573	0.948248	0.713382	0.127646
	546	-0.930619	-0.107933	-0.597914	0.860181	-0.127927	2.37657			546	0.0776335	0.678598	1.62624	0.382969	0.437956	2.06549
	547	-0.166176	0.485959	-1.08137	-0.63523	-1.1146	0.208211			547	-0.232597	0.637657	1.07162	0.253341	-0.658272	1.23513
	548	0.278761	0.469274	0.681886	-1.51215	-0.305031	0.865408			548	-0.850204	0.937978	1.57472	-0.462987	-0.159875	1.191
	549	-0.0533943	0.0483852	1.91427	-1.48166	-0.937006	0.995935			549	1.46797	1.17365	1.77655	-0.0643645	-0.15038	2.16355
	550	-0.13588	-0.114366	0.755819	-1.80937	-1.42086	-0.272354			550	1.76829	1.17136	1.16907	1.00348	1.78145	1.82225
	551	-0.614726	0.309978	-0.00917993	0.021621	-1.33639	-0.271446			551	0.318254	1.4237	0.542004	1.98591	0.68512	0.899537
	552	0.155431	0.678993	0.215265	0.412665	-0.551065	-0.747071			552	0.797638	1.52229	-0.09987	-0.384992	0.0154045	0.351603
	553	-0.464967	0.248791	0.381209	-1.21959	-0.881721	-0.179141			553	0.701026	2.41108	1.39755	0.566973	0.633738	1.43901
	554	0.0928591	0.511418	-0.369208	0.288694	0.037584	0.240366			554	-0.177774	1.78185	1.43808	0.626713	0.572301	0.16916
	555	0.841714	0.446108	-0.122913	-0.263717	-0.361889	-0.447791			555	0.452002	0.84563	0.644827	-0.273638	-0.39285	1.11229
	556	-0.298087	0.391863	0.438343	-0.911324	-0.323186	1.2989			556	0.917098	-0.346496	0.758189	1.28879	-2.91469	2.24868
	557	-1.22785	-0.0855794	-0.27546	0.571079	-0.37884	0.85608			557	1.24361	-1.16092	1.62645	1.10797	1.50579	1.56485
	558	-0.787247	0.0733185	-0.529078	-0.36488	-1.41285	-0.652135			558	0.170034	-1.11445	0.72491	0.519893	1.11118	0.257602
	559	-0.855164	0.56759	0.553434	-1.09044	-0.793904	-0.836458			559	-0.467882	1.13855	0.522112	-0.715888	0.92585	1.09193
	560	-0.300222	0.87424	1.34697	-1.62408	0.636198	-0.592713			560	-0.163272	1.89437	1.56683	-1.43378	1.93321	0.446637
	561	0.228824	0.178226	-0.421152	0.301079	0.634647	-0.444021			561	0.919625	1.66827	2.10121	-0.942177	1.26269	3.14153
	562	-0.71491	0.0633515	-0.362145	0.26596	1.84118	-0.156616			562	0.996232	1.95257	2.56492	-1.35617	1.48727	1.51494
	563	-0.750142	0.333924	-0.285133	-0.312703	1.32331	0.291463			563	1.88408	1.37791	1.9551	0.613669	2.31652	1.92076
	564	-1.35864	-1.20294	-1.61038	0.269504	0.547694	-1.30774			564	0.537522	1.56434	1.72347	-0.20974	-0.815205	0.649933
	565	-1.00033	-1.39254	-2.34049	-0.473255	-0.447741	-1.47306			565	1.6525	1.11371	2.70538	-0.255197	-1.90952	-0.104518
	566	-0.338459	-0.39968	-1.05324	-1.31922	-0.934623	-1.09995			566	0.254373	1.73313	3.43381	0.742129	0.207368	0.499448
	567	0.113698	0.661464	1.09922	-1.01086	0.0472022	0.469269			567	0.27447	1.51735	0.96746	0.0439472	0.230913	1.81319
	568	0.411157	0.409026	0.733363	0.323941	-0.0923644	0.646966			568	0.915907	1.79117	1.08319	1.74369	-0.823745	0.815804
	569	-0.422409	0.329163	-0.31235	0.713103	-0.729658	0.173805			569	0.0455262	1.26173	0.30034	1.92496	-0.335174	1.44885
	570	-1.04812	0.0866449	0.785381	-0.265988	-0.855848	0.189185			570	3.00872	1.13041	1.77687	1.0755	0.858369	0.500744
	571	-0.58981	0.473015	1.6834	-1.26304	-0.47782	-0.321024			571	0.659755	-0.478312	0.511328	0.939819	0.289806	0.852767
	572	-0.366027	-0.329364	1.08978	-1.2953	-0.242465	-0.334808			572	0.772778	1.10677	0.407153	0.00585548	0.520619	2.66207
	573	-1.2498	-0.792734	0.593769	-0.7232	-0.234825	-0.0627363			573	2.27677	0.702813	1.9087	1.00116	-0.489511	-0.717602
	574	-0.270341	-0.532345	0.136457	0.0486359	0.679724	0.890051			574	0.607976	2.50863	1.62982	-0.495618	-0.547021	0.178949
	575	-0.0794682	-0.480525	0.587146	0.262756	0.503847	0.962373			575	-0.317723	1.34891	0.123383	-1.43505	-1.44442	0.207224
	576	0.267128	-0.650654	0.554685	0.683749	-0.456045	1.26986			576	-0.423377	0.786843	0.968984	2.12288	0.495308	0.866457
	577	0.133592	-0.53477	-0.000274453	-0.142265	-0.617011	0.901657			577	2.5653	1.77096	1.23908	-0.00746984	0.642042	1.74043
	578	-0.340127	-0.51226	0.0134632	0.941505	0.263271	0.358416			578	2.90316	2.96839	1.3981	-0.847161	-0.204567	2.55236
	579	-1.07562	-0.870069	0.322682	-0.0425441	0.436342	-0.397292			579	1.68331	2.27612	0.510519	-0.6579	-0.721478	1.22791
	580	-0.676572	-0.828653	0.40085	-0.939637	-0.204847	0.229485			580	1.74719	2.33724	1.51792	0.879634	1.47955	1.52164
	581	-0.19782	-0.237364	0.134746	-0.431228	-0.694947	0.415047			581	-0.8491	1.7451	0.516208	0.480986	1.60794	-0.531801
	582	0.461259	0.0488788	-0.552724	0.989776	-0.709396	0.273873			582	1.19019	1.66876	1.24978	1.00657	2.05398	-1.83329
	583	1.22619	-0.317838	0.974491	-0.353993	-0.823507	-1.00698			583	3.28909	1.88583	0.503469	2.86817	1.23374	-0.186351
	584	1.80864	-0.593793	0.495533	-0.984349	-1.13476	-0.559888			584	1.49519	1.00019	1.08666	2.08436	1.88808	-0.230297
	585	0.462766	-0.68547	-0.128754	-0.888102	-0.273204	0.376306			585	0.955174	0.631397	0.871858	0.25518	2.39652	0.501064
	586	0.377264	-0.469589	0.485215	-0.20413	-1.88543	-0.466511			586	0.494406	2.18157	-0.0973429	-0.691602	0.517411	1.04039
	587	0.989934	0.225545	0.239739	0.0836989	-1.21061	-1.36558			587	0.0384255	3.85253	-0.340832	-0.231043	0.405686	2.6575
	588	-0.305199	-0.0956419	0.256367	0.310425	0.0651729	-0.148771			588	-0.358082	4.90771	0.836698	-0.451383	1.29752	1.29324
	589	0.682333	-0.0992561	0.656304	0.136513	1.89294	0.760857			589	-0.980375	4.90992	0.426567	0.00198607	2.2124	0.878667
	590	1.04401	-0.590023	1.71618	-0.112238	0.401627	0.164799			590	0.429395	5.41697	0.19585	-0.719322	1.71503	2.75465
	591	0.46367	-0.610323	1.09171	-0.934615	0.944642	-0.221432			591	-0.665209	2.59507	1.93337	-0.01868	-0.260196	0.950749
	592	0.419593	-0.102377	0.274673	-0.293708	1.61618	-0.0857331			592	1.20794	1.75766	1.34019	0.144247	0.900441	0.429689
	593	0.651358	0.815091	0.00475957	-0.320897	-0.688812	-0.870966			593	-0.297263	0.237359	1.33184	0.30487	0.582221	-1.07876
	594	0.426613	-0.065964	-0.769864	0.312682	-0.60354	-1.09513			594	-0.756052	0.429867	2.25742	1.87197	0.628797	-0.221914
	595	-0.401031	-0.408341	-0.297379	0.482805	0.128146	-0.832281			595	0.0983641	1.90115	1.11705	-0.538818	0.985206	1.0183
	596	-1.82799	-1.09952	0.333285	-0.413399	-0.382055	-0.579618			596	-0.0634481	1.27821	0.0112102	0.301441	2.19479	-0.10853
	597	-1.28954	-0.979863	-0.14061	-0.0896775	-0.750151	-1.06158			597	0.525208	0.815861	1.60618	1.86557	1.00037	0.612651
	598	-0.757467	-0.762768	-0.0625986	-0.100079	-0.771773	-0.824027			598	-0.681594	1.61603	0.473875	0.977359	1.12062	0.00771551
	599	-0.167556	-0.899936	-0.598482	-0.783775	-1.39445	-0.763028			599	0.982832	0.232361	1.99769	1.38395	1.0854	0.981025
	600	-1.64209	-1.28436	-1.24222	-1.00163	-0.989011	-1.42068			600	2.74652	1.08798	1.6413	0.73115	0.368462	0.613104
	601	-2.15867	-1.53114	-1.98043	-0.909222	-1.23968	-1.13011			601	1.22794	2.19025	-0.0544433	0.0291675	-0.861476	-1.52861
	602	-2.04598	-1.41465	-2.13449	-0.851385	-0.705996	-1.2929			602	0.908102	1.20279	0.93743	0.766585	1.04063	-0.196357
	603	-0.981758	-1.08336	-1.61983	-0.384343	0.312619	-1.50888			603	2.33998	1.45537	0.614652	2.02541	2.81692	1.06343
	604	0.0309531	-0.77177	-0.620273	0.352933	0.347178	-0.60398			604	2.69393	1.6513	1.18747	3.58072	2.17736	1.64169
	605	0.418508	-0.870685	0.128149	0.150798	-0.485165	-0.184272			605	2.41307	2.11874	1.90584	-1.73255	-0.108071	2.5926
	606	0.0932112	-0.597442	0.556789	0.310325	-0.80292	-0.40071			606	0.860274	1.67201	0.6701	1.04834	0.479337	0.375677
	607	0.0952574	0.569214	0.0471551	-0.650047	-0.251776	0.410955			607	0.500196	0.818868	0.327925	1.71962	0.79671	0.459478
	608	0.100298	1.14553	-0.662361	-1.52197	1.49927	0.0607018			608	1.51722	0.760235	1.69729	1.62996	0.0824223	0.806306
	609	-0.150022	0.297336	0.607612	-0.368052	0.28391	-0.626004			609	1.92274	0.0161046	0.782061	2.75838	0.284373	0.667945
	610	0.686736	-0.854572	-0.093502	-0.512343	-0.4263	0.690727			610	1.80888	1.32681	0.266626	2.05405	0.72096	2.1088
	611	1.38725	-0.846532	0.154436	-0.0699347	1.17164	1.12921			611	1.44956	1.39244	0.471693	1.19498	-1.14208	1.40537
	612	0.486235	-0.52105	0.742544	-0.696773	2.66807	0.187407			612	0.805505	0.970172	0.736053	2.47064	-0.542741	0.279184
	613	1.11697	0.150475	0.83862	1.23124	1.53066	0.0295844			613	0.590636	1.57044	1.30219	2.29996	0.782703	0.985065
	614	0.362169	0.258726	1.62573	1.41316	0.174402	0.550208			614	0.546039	1.53512	0.965686	1.50457	1.15279	2.05396
	615	0.814453	0.830567	1.69603	1.29074	1.46609	0.271693			615	0.393177	0.592205	0.470351	-0.564593	1.43682	0.97706
	616	0.478364	0.480275	-0.0163202	2.26597	1.57805	0.41144			616	0.102583	1.64999	0.830847	-0.467149	0.74749	0.64175
	617	-0.527914	-0.658454	-1.31128	2.01683	0.25543	0.61231			617	-0.774015	1.09229	1.65081	-0.864754	-0.205688	0.387008
	618	0.181416	-1.03752	-0.681903	1.60952	-0.923933	-0.67297			618	-2.40399	0.0197536	1.17756	-0.309719	-0.77828	1.80285
	619	0.265412	-0.69409	-0.67611	0.258599	-0.947065	-0.565264			619	0.0123302	0.716501	0.72267	0.966263	0.182475	0.739689
	620	-0.140051	-0.821796	-1.60459	-0.65806	-0.5481	-0.232261			620	0.980549	0.393438	1.64915	-0.419127	0.31385	-0.658764
	621	1.12651	-0.766447	-0.630455	-0.112468	0.937763	0.386751			621	-0.205066	0.836561	2.41315	-0.752499	0.484448	0.845713
	622	0.0807056	-0.288442	-0.865863	-0.483039	0.88342	-0.116301			622	0.838138	0.0850811	0.646516	0.203755	-0.859676	0.176564
	623	0.656326	-0.327798	-0.371434	-0.839346	0.39727	-1.2202			623	-0.738387	-1.00374	0.503588	0.403288	0.285717	-0.58526
	624	1.52204	0.0054127	-0.68385	-0.315411	0.191864	-0.328676			624	-0.282675	1.6429	0.350429	0.102912	0.0507119	1.07581
	625	0.35446	0.157719	0.207647	-1.06662	0.305687	0.0914918			625	2.23404	2.478	1.37812	-0.882987	-1.24923	2.49792
	626	0.13055	0.107582	0.190592	0.470916	0.061641	0.577756			626	0.133152	1.81072	-0.0444577	-0.180811	0.982917	0.284662
	627	-1.02719	0.326058	-0.417849	1.14811	-0.356541	0.151367			627	1.1689	0.203897	-0.967489	-0.074959	-1.3663	-0.988339
	628	0.374059	-0.166445	-0.0788746	-0.407679	0.318961	-0.0480051			628	2.79394	0.950238	1.54547	0.715441	-0.120234	0.90788
	629	0.793049	-0.561343	-0.443314	-0.87519	-0.114165	0.817417			629	1.36463	1.47701	2.02477	1.19544	1.10354	-0.132821
	630	1.09114	0.271734	0.577937	0.0313383	-0.995713	0.124261			630	-0.298371	2.86519	1.73327	2.22161	1.10759	1.14055
	631	1.24265	0.182302	0.00183182	-0.0584029	-0.573584	0.254236			631	2.57843	1.5678	1.26025	1.17287	-0.389698	1.01595
	632	1.18723	0.304214	-0.1625	-0.136974	0.122701	0.63071			632	0.88544	0.122117	1.34847	2.21165	2.30889	2.19774
	633	0.113064	0.089861	0.165152	-0.978806	0.665211	0.542205			633	-0.101909	1.48026	1.91353	1.63805	1.77167	1.66418
	634	1.07464	0.1364	0.60278	-0.516344	1.13764	0.98188			634	0.0171019	0.538575	1.13903	1.42116	0.0600726	1.15729
	635	1.44381	0.129299	0.83916	-0.163893	0.768558	1.32671			635	1.9449	2.64771	2.77226	0.753106	0.323208	-0.424943
	636	0.811281	1.36541	1.0302	0.356459	0.830761	0.577602			636	1.84039	2.14963	1.96697	-1.23536	-0.51448	0.759222
	637	0.0543209	1.61179	0.148293	-1.01188	-0.353902	-0.829536			637	1.11105	0.971031	1.47433	-0.138758	-1.17456	0.903544
	638	0.0474495	0.646625	0.249318	-0.578086	0.0279431	-0.864584			638	2.4303	0.0874381	1.59537	1.12716	-0.816388	1.32925
	639	0.536016	1.23797	0.585697	0.927535	0.307507	0.600864			639	0.900966	0.38789	2.79372	0.917306	0.178271	1.47426
	640	-0.16229	0.228761	0.260773	1.32596	-0.310622	0.462887			640	0.486208	0.543674	1.74997	1.69338	1.72483	1.89389
	641	-1.1292	-0.596713	-0.550885	0.333917	-0.0220323	-0.374357			641	2.47755	1.73686	2.24987	1.49939	0.518193	1.02106
	642	-0.58226	-0.922094	-0.212522	0.588703	-0.423121	0.29637			642	0.0992767	1.12751	0.955262	2.50811	-0.935117	0.137007
	643	0.723929	-0.415689	0.715115	0.599395	0.323309	0.487847			643	0.234287	-0.106488	1.72738	0.853846	1.28542	0.0192631
	644	1.49822	0.698577	-0.407979	0.244247	1.45078	-0.030952			644	0.656928	2.69325	3.33122	-1.78933	1.51771	0.327112
	645	1.55624	0.756882	-0.531667	0.122079	1.0743	0.195913			645	1.97783	2.47303	1.80408	-0.64307	1.86688	-0.172681
	646	1.52674	0.566236	-0.47436	0.284235	0.471817	0.212108			646	1.87503	0.454949	0.628933	0.921595	0.927295	-0.466741
	647	1.30883	0.880227	0.343148	0.0671065	1.62702	0.247014			647	0.741253	0.911906	1.18342	1.70954	0.253145	0.153719
	648	1.04712	0.667848	0.615372	0.0417325	0.647357	-0.0717399			648	1.24974	1.53868	0.901626	1.66113	0.00462075	0.240644
	649	0.251056	0.336487	-0.382303	-0.087452	-0.148944	0.0602263			649	-0.60819	1.68423	0.705187	0.701675	0.628283	0.67588
	650	-0.426353	0.873046	-0.86223	0.438939	0.432003	0.163082			650	0.166844	1.74512	0.724226	-0.00118802	-0.19884	1.39394
	651	-0.665747	1.07646	-0.915896	-0.470958	0.105381	0.311403			651	1.91876	0.980422	1.10995	-0.1905	1.44127	1.09306
	652	-0.431289	1.8197	-0.0693836	-0.697326	-0.236619	1.38512			652	2.33522	1.75874	1.15538	0.981908	1.36551	-0.414659
	653	0.671683	3.09833	1.42698	-1.21857	2.46133	1.52898			653	0.434662	1.50372	1.69444	-0.129405	-0.14601	0.396597
	654	-0.268279	3.36919	0.701044	-2.91859	3.15947	0.867233			654	1.3725	1.61151	1.36149	-0.277338	-0.957905	0.472348
	655	0.832526	3.33498	-0.0536079	-2.87595	2.23675	1.99123			655	0.00152212	1.30758	1.49502	-0.203364	-0.111807	1.49879
	656	0.599093	0.877711	-0.125426	0.0406268	2.36663	1.26222			656	2.19526	1.26394	-0.10998	-0.30857	0.308431	0.866373
	657	-1.14659	-0.250849	-0.0552508	1.09635	-0.595994	-0.267503			657	3.10676	2.62888	0.479163	0.705136	-0.30324	-1.3466
	658	-0.377682	-0.350372	1.1063	-0.450255	-1.45908	0.462853			658	1.00933	1.33912	1.73297	1.78615	-0.403869	0.881811
	659	0.50499	-0.332201	1.82928	-1.08878	-1.23842	0.383469			659	-1.5599	0.743155	2.1068	1.03332	1.40756	-0.149984
	660	-0.783123	0.207203	1.51692	-0.694707	-1.31705	0.307352			660	0.514468	0.708245	2.18718	1.10192	1.59623	0.580236
	661	-1.4075	0.476343	-0.0443925	0.717668	-0.294192	0.958739			661	1.74218	1.21118	1.37275	0.282476	1.79498	-0.331895
	662	-1.35705	0.889541	0.398093	1.05893	-0.847703	0.162449			662	1.71718	1.04332	1.5812	2.78266	0.719954	-0.610153
	663	0.0726858	0.257548	0.738792	1.56103	-1.14649	-0.174472			663	0.0360857	0.613581	0.820679	0.0887506	-0.178633	0.323576
	664	0.489934	0.377294	0.9976	1.05275	-0.664085	0.542743			664	0.940215	0.374008	1.50919	-0.18869	-0.0378662	1.96462
	665	-0.612286	0.70114	0.241217	-1.23295	-0.663091	-0.996093			665	1.742	1.53248	3.2166	-0.720556	0.777679	0.0486311
	666	0.0143837	1.72178	0.21626	-1.98516	0.747282	-1.62477			666	-0.247364	1.25268	1.18007	1.34587	1.29194	0.896456
	667	0.00501567	1.75257	0.68669	-0.822257	1.3671	-0.640494			667	1.93325	1.502	0.953883	-0.0586294	0.71684	2.62417
	668	-0.0495208	0.948865	0.684529	-1.55827	1.48674	-0.186181			668	3.27344	1.32945	1.01013	-0.542795	-0.873767	0.749449
	669	0.366287	0.223571	0.862781	-1.98944	0.746832	-0.945097			669	3.19222	1.88619	3.64787	-0.4155	0.293876	0.513035
	670	0.147313	-0.80478	-0.245864	-1.04357	-0.232183	-1.68705			670	2.37565	1.80934	1.71872	-1.33348	0.604383	0.495877
	671	-1.07737	-0.550907	-0.876207	-0.251668	0.348803	-0.456801			671	1.46878	0.873282	-0.114745	1.68942	0.464222	1.98656
	672	-1.67173	-0.140652	-0.384273	-0.972492	0.136994	-0.0909945			672	0.102047	0.785032	0.732945	1.10074	0.583387	0.330447
	673	-0.561855	-0.0551373	0.340362	0.3104	0.030792	-0.32824			673	0.797329	1.00441	1.78825	-0.283568	-1.37781	1.35287
	674	1.36	0.182	1.65151	0.513449	-0.392948	-0.19469			674	-1.47179	1.01392	1.50097	0.202574	0.710008	-1.19406
	675	1.03193	0.173466	0.791122	-1.5936	-0.0717164	0.514284			675	0.754931	1.81279	0.799148	-1.05795	1.61309	-1.05644
	676	-1.1309	-0.431561	-1.13331	0.293701	0.795419	-0.711118			676	1.87022	1.48278	0.0759084	0.40376	2.37845	0.544812
	677	-0.87693	-0.0660436	-1.19431	-0.0844255	-0.34116	-0.678911			677	2.99358	2.28079	2.72921	0.336709	0.745239	0.901366
	678	-0.854546	0.243728	-0.384	0.0464529	0.418364	0.252735			678	3.12685	2.377	0.939319	0.459996	-0.0126778	1.67182
	679	-0.27103	-0.186841	-0.588565	0.431628	0.0844774	-0.177832			679	1.9267	0.697043	0.084679	2.10245	0.325521	2.1545
	680	0.0164616	-0.516432	-0.330758	0.382138	0.0451951	0.0995042			680	0.769845	0.673534	0.975436	0.146635	-0.276396	1.40957
	681	-0.485702	-0.562365	0.211143	1.16895	-0.220367	0.178752			681	2.59896	1.30885	2.79376	-0.848586	-0.318536	0.565496
	682	-0.284592	-0.630114	0.185931	0.57098	-0.963517	0.0810525			682	0.481009	2.01059	2.1641	0.19956	-0.432279	1.1983
	683	1.49276	-0.253626	0.840326	0.0550645	-0.148938	0.324961			683	-0.468077	2.2174	0.0282599	-2.86476	0.645834	1.00921
	684	1.03023	-0.0234055	1.10993	-0.680688	-0.173807	0.650708			684	2.19296	2.21901	2.42229	-0.791912	1.27605	-0.853194
	685	0.736885	0.234652	0.752294	0.00440495	0.0184317	1.08342			685	1.78532	2.3335	2.02096	0.662464	0.893669	0.679113
	686	1.36558	-0.0739885	1.29268	-0.325656	-0.283001	0.534866			686	0.12684	1.23481	2.05368	-0.306599	1.41817	2.39624
	687	0.46591	-0.335243	0.757439	0.362154	-0.298365	-0.897507			687	-0.677122	0.499421	0.492697	-0.724933	1.60283	0.128232
	688	-0.371366	-0.343668	0.761049	0.344882	0.286037	0.0620881			688	0.832359	1.59569	0.767627	-1.83776	0.732622	0.0033962
	689	-0.614996	-0.275687	-0.0879507	-0.12417	0.33968	0.119741			689	0.805822	1.71615	0.499434	0.155345	1.30505	-0.153207
	690	-0.65703	-0.0177374	-1.16507	-0.0249063	0.487019	-1.47593			690	0.982496	1.50495	2.37143	0.852009	1.28192	1.39652
	691	-1.3175	0.139059	-1.38443	-0.459037	-0.108483	-1.43133			691	0.522123	2.11529	2.53065	-1.72074	1.51878	1.80393
	692	-0.869871	-0.769226	-2.7159	-0.895017	-1.1295	-0.388224			692	-0.402102	1.98492	1.72682	0.10003	1.04617	0.458218
	693	-1.01976	-1.63581	-2.64098	-0.988934	-1.57171	-1.16394			693	0.706917	2.33895	0.890527	0.759802	0.957733	-0.691622
	694	-1.50573	-1.54161	-2.13574	-1.04001	-1.20488	-1.3632			694	-0.413319	2.9218	0.610389	0.71115	-0.398799	0.613142
	695	-2.35477	-1.37297	-2.40765	-0.610654	-1.07172	-1.1005			695	2.66774	2.07647	0.861765	-0.508234	0.40297	0.343715
	696	-1.83971	-1.17696	-2.82762	-0.167834	-1.67319	-0.707573			696	2.67373	2.35708	0.732172	-1.16169	0.444212	0.57174
	697	-1.00951	-1.08771	-2.70608	-0.490772	-1.51046	-0.00652256			697	1.28505	3.67964	1.87742	-0.201816	-1.17072	0.566113
	698	-0.912727	-0.539846	-0.836059	-0.980658	-0.354178	0.50796			698	0.336233	2.50018	2.1758	0.137835	0.918299	0.605335
	699	-0.734747	0.413691	0.237749	0.297954	-0.354841	-0.251352			699	-0.930644	1.33364	2.13398	-0.325003	1.25583	1.62023
	700	-0.838021	0.914219	-0.701028	0.100862	-1.45929	-0.683999			700	2.1655	1.10736	2.7606	0.287638	3.15759	1.28719
	701	0.105396	-0.254027	0.153356	-0.456258	-2.0399	-0.242089			701	2.5191	1.81221	2.17388	-0.372736	2.44036	0.777028
	702	0.340197	-0.354867	-0.022676	0.490517	0.0735448	-0.590873			702	2.08287	1.27559	1.44856	0.158453	0.147904	-0.465965
	703	-0.63397	0.270444	-0.643678	0.173901	-0.48915	-0.0763806			703	0.930363	0.23583	2.11887	-1.12322	1.19606	0.584112
	704	-0.610351	-0.695192	-0.601856	0.153038	-1.87184	-0.319481			704	0.920787	1.20546	0.689705	-0.601229	1.92954	-0.63419
	705	-1.66256	-1.44279	-1.91853	0.316137	-0.71048	-0.60192			705	-0.0921947	2.0797	-0.272891	0.699597	-0.425786	1.26621
	706	-1.34964	-1.78139	-1.38697	-0.381486	-0.803063	-0.384686			706	0.402899	0.894965	0.398866	-0.893403	-1.49516	2.11752
	707	-0.27517	-1.59168	-0.53219	-0.609346	-0.481931	0.459101			707	1.0079	0.716363	1.5443	-0.767422	1.2888	1.17863
	708	-0.42707	-1.25013	-0.676406	-1.35084	-0.493087	-0.0460939			708	1.58444	2.51448	2.14902	-0.194259	1.45452	1.86952
	709	-0.645397	-1.30782	-0.235657	-0.691223	-0.942212	-0.0289265			709	0.627856	0.414405	1.14604	-0.217827	0.447972	2.07069
	710	-1.44884	-1.26612	-0.775407	-0.305336	0.0362243	-0.170288			710	-0.055034	0.18615	1.35951	0.586891	1.25603	1.77238
	711	-1.05735	-1.08471	-1.10321	0.099299	0.324794	-0.317406			711	1.00279	0.897282	2.35852	0.846954	-0.129734	2.07519
	712	-1.99904	-1.48286	-1.53604	-0.288407	-0.930314	0.0665961			712	1.60277	1.49333	1.01667	-0.357133	0.915203	0.271789
	713	-2.02314	-1.23029	-1.73278	-0.242776	-1.18879	-0.792542			713	1.27304	0.750122	0.428187	-1.5829	1.0127	0.772907
	714	-1.57052	-1.41416	-1.21068	-0.055217	-0.304649	0.0470852			714	0.847473	0.445068	1.17302	-0.313595	1.66146	0.572648
	715	-1.70932	-1.46851	-1.4802	-0.683934	-1.02362	0.161044			715	-0.791532	0.718787	1.76676	0.631394	0.984623	1.008
	716	-0.725832	-0.607011	-0.246868	-1.23143	-1.63635	-0.181077			716	-1.60451	1.85068	1.02405	-0.66656	-0.619563	1.64033
	717	-0.81557	0.528104	1.73772	-1.20643	-0.944423	0.0820528			717	-0.0807935	1.58099	0.9785	0.481512	0.505874	-0.353222
	718	-0.726426	-0.379668	0.14984	-0.547375	0.319757	-0.286776			718	1.00422	1.49716	0.722611	1.34151	0.878154	-1.00832
	719	0.679278	-0.638119	-0.786606	0.527741	0.250429	-0.360392			719	-0.249311	0.299614	0.128871	2.2251	0.347561	-0.479055
	720	0.667388	-0.290798	-0.314465	-0.234933	0.316976	-0.547766			720	1.60412	0.184021	0.61273	0.226937	0.827657	1.12177
	721	0.430493	-0.399436	0.269101	0.113499	0.955643	-1.01367			721	1.31548	1.28854	0.657671	0.530243	0.798778	0.94921
	722	-0.0024553	-0.493894	-0.045683	0.8233	0.371973	-1.3547			722	2.19106	1.71391	0.995466	0.806112	-0.388656	1.6606
	723	-0.469586	-0.205422	0.0849572	-0.3311	-0.300829	-0.644598			723	2.0992	0.257858	1.58883	0.884366	-0.450449	0.616863
	724	1.00776	0.0520949	-0.000715037	-0.0844574	0.338634	-0.29984			724	0.896097	0.571735	2.22658	-0.607917	1.17604	2.93691
	725	1.69608	0.268645	1.44958	0.185574	0.390704	-1.09698			725	1.21422	0.518513	1.35989	1.45187	0.377249	1.32326
	726	0.372254	0.345929	1.44074	-0.516454	0.0600126	-1.71187			726	1.69678	0.548927	0.45634	0.951467	0.945875	0.576955
	727	0.3596	0.469815	0.681289	-1.0389	0.169459	-0.980114			727	0.655728	0.768337	1.50016	-0.259345	0.38015	0.0181862
	728	0.626137	0.711664	0.546726	-1.006	0.301819	-0.71222			728	1.55871	0.880802	1.25823	0.393999	0.177225	-0.192736
	729	1.32428	0.495433	0.553349	0.198566	-0.0842677	-0.0287907			729	1.77658	1.48071	0.728048	0.379028	0.987395	0.0833953
	730	0.843052	0.284376	-0.616688	0.892958	0.391128	0.555942			730	1.7402	0.953016	1.0534	0.150942	1.22877	1.23976
	731	0.381394	0.373712	-0.612129	0.229128	0.553836	0.170221			731	1.81679	0.789298	1.04052	0.693714	0.66271	1.26742
	732	2.28875	0.043131	0.0128123	0.467145	0.497832	-1.54224			732	0.220475	0.106402	1.18446	-1.28787	0.239931	1.22456
	733	2.26924	0.0353772	0.153378	-0.791401	0.756489	-1.43105			733	-0.343718	1.53945	1.26374	-0.244496	-0.673979	0.183266
	734	-0.294131	-0.058242	0.0992549	-1.07624	0.031815	-0.57285			734	1.70989	0.87916	0.951298	1.66046	-0.318196	0.276859
	735	-0.201745	0.203303	0.282887	-0.474484	-0.837266	0.126512			735	1.19304	1.67284	2.18593	-0.452466	0.80231	1.46148
	736	-0.314066	0.0496112	-0.172918	-0.223519	-1.19652	0.51994			736	0.00554908	1.95857	2.27752	0.029823	1.63777	1.19811
	737	-1.06958	-0.256024	-0.0639403	-0.422156	0.453328	-0.0725489			737	0.681409	2.14366	1.0708	0.223384	0.953323	-0.190894
	738	-0.308242	1.03569	2.00921	-0.964049	1.34054	-0.53833			738	0.871093	1.70384	0.859331	0.58972	0.379675	1.03825
	739	0.955653	1.07875	2.1017	-0.571721	1.63741	-0.483969			739	0.826423	0.893262	0.730069	0.57744	0.624264	1.54225
	740	2.36314	0.0619823	0.806386	0.861839	0.383776	-0.685098			740	0.890147	0.780889	1.07818	-0.457774	0.709211	-0.479499
	741	-0.0523316	-0.0581305	0.338429	1.21974	0.171081	-1.65614			741	0.194155	0.146061	0.593916	-0.656584	1.41112	0.2274
	742	-0.0675241	0.413564	0.168023	0.704725	-0.0403332	-0.932703			742	-1.08032	-0.123561	-0.661681	-0.254543	0.579082	-0.242083
	743	1.06177	-0.0216382	0.0569702	-0.507534	0.571201	0.312302			743	0.335608	-0.074679	1.03586	0.931592	0.290214	0.506848
	744	0.0731205	-0.215325	0.099812	-0.10032	0.600629	-0.258938			744	0.941669	0.975635	1.76302	1.43062	0.463567	1.20159
	745	0.65447	0.474926	0.462049	0.616274	0.579197	-0.59601			745	1.49012	0.363984	0.81767	0.492863	0.994085	1.56232
	746	1.62324	0.516577	0.519609	0.286107	0.35937	-0.0155447			746	0.773214	0.138249	0.543725	0.450174	0.814779	0.5884
	747	-0.3977	-0.492251	-0.320698	-0.0203277	0.0371016	-0.657677			747	1.32385	0.721104	-0.0552262	0.528085	0.722436	-1.01303
	748	-1.10793	0.0225603	-0.287478	-0.406612	-0.892706	-1.10494			748	0.721335	0.599126	0.851304	0.786155	0.564015	0.000899426
	749	0.0399563	1.29858	0.852179	-0.824087	-0.729817	-0.523525			749	2.05896	0.902975	1.34928	0.419917	0.110795	1.05348
	750	-0.0945592	1.08699	0.0935188	-0.111171	-0.356784	-0.149823			750	2.47823	2.03388	1.80597	0.115568	-0.939537	1.23818
	751	-0.783154	0.466344	0.0345516	0.911811	-0.854828	0.0491725			751	2.19491	1.02262	0.476101	1.48519	0.746606	0.642395
	752	-0.218752	0.593685	0.542633	0.693903	-1.19587	-0.00470393			752	3.86205	1.99514	0.577148	1.34078	1.09283	2.543
	753	-0.318707	0.737266	1.13159	1.35285	-1.00347	0.168115			753	1.78086	1.91918	0.561743	0.655354	1.12098	2.59732
	754	-0.642513	0.602044	1.5883	1.35877	-0.463222	0.0379303			754	0.272035	1.28505	0.699568	-0.0748369	1.1195	1.13918
	755	-0.548163	0.284981	0.238715	0.204679	0.371086	-0.680655			755	0.47107	1.57624	2.08131	1.6689	1.16277	0.525312
	756	-0.876388	-0.280879	-0.211778	0.139082	-0.26233	-1.02498			756	1.46721	0.915451	1.58079	0.0111713	-0.175053	1.25015
	757	-1.53662	-0.634777	-0.65243	-0.0158447	-0.821691	-1.5749			757	1.60345	1.3931	0.824681	0.466963	0.563137	0.210385
	758	-1.0832	-0.927353	-0.789139	-0.581651	-0.365877	-1.28649			758	0.809513	1.78086	0.666059	-1.32503	-0.580779	0.374169
	759	-0.319158	-0.752455	-0.672245	0.734253	-0.394868	-1.43676			759	2.27269	1.92263	1.87582	1.07873	1.58586	0.908907
	760	0.689734	-0.754444	0.350681	1.30098	-1.30646	-1.33504			760	2.26421	1.16151	1.75003	1.65014	1.23987	2.69981
	761	0.759295	-0.101692	0.851298	-0.231967	-0.883333	-0.924141			761	3.8452	0.27197	2.02257	1.87994	2.89851	2.63925
	762	0.700907	0.743508	0.717389	0.555384	-0.496133	-0.833303			762	-0.174169	0.15355	1.04962	0.891717	0.632382	0.23774
	763	1.2845	0.446155	-0.254415	0.696819	-1.0418	-0.388468			763	0.935727	0.10406	-0.617469	-2.21383	1.21683	0.665438
	764	0.797519	0.115367	0.517989	-1.10625	-1.27244	-0.362173			764	1.49617	0.650931	0.506843	-1.04782	2.07694	0.172726
	765	1.83786	-0.0567294	0.498319	-1.0717	-0.317307	-0.954536			765	1.40105	-0.62678	0.260749	1.00284	0.797634	0.697994
	766	1.0718	0.116562	-0.000211919	-0.40057	0.749937	0.23546			766	0.408004	-0.619857	-0.140292	1.31241	0.102994	-0.799118
	767	0.0388523	-0.479957	-0.357562	0.207833	-0.358891	1.54967			767	1.56881	-0.531305	1.46624	-0.137135	2.20258	0.249009
	768	0.380169	-0.072062	-0.323475	0.544851	-0.728868	2.68018			768	-0.861504	0.385526	3.06953	-1.91021	0.161378	-0.0893155
	769	-0.140286	0.531607	0.190081	-0.0456167	-0.0912539	1.19612			769	-0.726224	1.87937	1.13421	-1.00904	1.70265	1.59262
	770	0.086895	0.0314923	0.404517	0.672352	0.382229	0.13827			770	0.981846	1.13438	-0.149011	-0.439148	2.75614	1.44138
	771	0.3452	0.193192	0.711476	0.0610678	-0.463539	-0.546114			771	0.10729	1.46518	1.36581	0.395583	1.80207	0.294008
	772	0.256361	0.733541	2.27279	0.538844	0.466206	-1.3574			772	-0.663682	1.26348	1.20376	3.58096	1.61748	3.51614
	773	1.89217	0.24333	1.98428	0.869621	0.128201	0.401742			773	1.05234	0.964648	1.00211	3.07653	2.04908	2.10416
	774	2.61611	0.196026	0.484277	-0.557375	-1.05789	0.140814			774	0.591164	-0.385233	-0.0732629	2.88728	1.6755	0.404869
	775	0.378659	0.463064	-0.334004	0.119559	-1.84094	-0.668061			775	0.901177	-0.291919	-0.611797	2.64243	2.83118	2.09408
	776	0.316918	0.527388	-0.648533	0.137906	-0.640731	-0.386526			776	0.380793	-0.629485	0.794875	2.20298	1.49951	3.81862
	777	1.19113	0.243123	0.0188867	0.754184	1.3312	0.399973			777	1.62281	1.46312	0.579203	0.609996	0.105341	3.28884
	778	-0.814929	-0.681275	0.23232	0.543139	0.816296	-0.647059			778	1.12576	1.70505	0.717236	-0.863576	1.3905	3.43972
	779	-1.56095	-0.286905	0.478478	0.336181	0.596323	-0.586643			779	-1.58104	-0.695296	1.65038	0.219045	1.82961	3.4912
	780	-0.726074	0.692224	1.37789	-0.345778	1.07914	0.422108			780	0.667126	3.16679	1.4514	-0.88903	0.375142	2.7481
	781	0.554514	0.519204	2.22853	-1.28792	-0.222669	-0.180595			781	-0.727457	1.13235	1.63194	2.90647	0.088702	3.57933
	782	0.797411	0.668533	1.41141	-0.293145	-1.25898	-0.26696			782	1.1619	2.51747	2.26925	1.20561	2.44734	4.94683
	783	-0.944844	0.353364	-0.24554	-0.0769657	-1.02303	-0.240928			783	1.19659	3.83383	1.55417	1.06311	3.31249	2.11409
	784	-0.70808	-0.822818	-0.461839	0.22107	1.10897	-0.646064			784	1.46092	4.98546	1.34334	1.52921	7.3062	4.71879
	785	0.417435	-0.29317	-0.395765	0.434495	1.18748	-0.214886			785	1.80918	5.8707	-0.148577	1.74159	7.49046	4.67202
	786	1.25001	0.0684942	-0.654348	0.662171	0.941848	-0.213846			786	1.56662	3.62432	1.04379	0.760988	3.91058	1.78471
	787	0.614111	-0.0508066	0.207874	-0.157092	0.702266	-1.2004			787	1.24116	1.27508	0.482551	-0.0275069	1.05357	2.02649
	788	0.190864	0.375989	0.139934	0.26423	1.00827	-0.965216			788	0.346692	0.519398	0.526861	1.78229	1.22256	1.4509
	789	1.33957	0.59808	0.319527	0.936583	-0.0114979	0.864584			789	0.425127	1.77595	-0.480876	0.28612	2.27575	1.0284
	790	1.55015	0.569914	0.62822	0.376773	-0.376269	0.802985			790	-0.280747	1.39471	0.754724	0.405554	-0.706619	2.0754
	791	1.27977	0.646402	0.284962	1.98019	0.0876986	0.678398			791	-0.382683	0.442788	0.841237	0.298357	-0.0758419	3.22685
	792	0.315856	0.38664	-0.578224	1.38564	0.404288	0.989911			792	0.910867	0.988678	0.35754	-3.04924	-0.723519	0.45321
	793	-0.181004	-0.242697	0.168023	-0.68493	0.509943	-0.0126762			793	1.38012	2.22878	1.54475	-0.32642	1.63621	-0.368761
	794	-0.480807	1.0914	1.02753	-0.988197	1.2424	2.53107			794	1.57889	1.89837	1.04553	1.39266	1.42923	-0.65593
	795	-0.800219	3.61848	1.1746	0.731871	1.2126	3.19578			795	1.49	1.3556	1.44127	1.07429	0.221015	0.25152
	796	-1.58383	4.29287	1.36795	-0.452381	1.00128	1.54667			796	1.13963	1.2272	0.297365	0.603902	1.35426	-0.157088
	797	0.297015	2.72755	0.891689	-0.823839	0.322088	-0.466975			797	1.40959	1.27731	0.274153	0.349851	0.731405	-0.883858
	798	0.253598	1.2447	-0.0919614	-1.09926	-0.134415	-0.628202			798	1.38584	1.9023	1.4317	-1.68891	-0.352695	-0.692291
	799	-0.37647	0.100449	-0.837088	-0.330653	-0.0393652	-0.171804			799	2.53608	1.12507	2.45483	-0.821379	3.11766	0.136113
	800	-0.565881	-0.3762	-0.497435	0.00806931	-0.436876	-0.670815			800	1.39359	0.25958	-0.150244	0.810507	2.50592	0.121459
	801	-0.674123	-0.0948299	0.489592	0.0152846	-0.534995	-1.25935			801	1.77275	1.07533	0.377484	0.443338	-0.041252	-0.136178
	802	-0.511068	0.289964	-0.326156	0.765141	0.0380761	-1.26417			802	1.97915	0.342774	0.168181	-0.521852	0.498934	0.401226
	803	-0.527606	0.044357	-1.10943	0.131988	0.783133	-1.30455			803	0.208928	1.5684	-0.306953	0.645396	2.91809	1.6234
	804	-0.42982	0.00889954	-1.2215	0.490559	0.235974	-0.785219			804	-0.871064	0.663944	-0.474274	-0.381129	0.521528	-0.147187
	805	-0.333729	0.0651666	-0.30451	1.35923	-0.642171	0.0145445			805	-0.21611	0.288438	1.97183	-0.516739	0.923309	-0.123448
	806	-0.667108	-0.494442	-0.27226	0.769412	0.0875821	-0.270992			806	0.870735	0.407796	2.68624	-1.07514	-0.274655	-0.650492
	807	-1.91754	-0.749258	-0.257973	1.31641	0.297843	-0.727412			807	1.37626	0.465664	1.25597	0.251794	0.521128	0.96065
	808	-0.881793	-0.677672	-0.207221	0.903657	0.0464123	-0.166216			808	1.66872	1.01983	1.21141	-0.499921	0.584793	0.947323
	809	1.43782	-0.688431	-0.28463	1.07091	-0.164519	-0.0133061			809	1.59741	0.422085	2.10581	0.425902	-1.66839	0.614886
	810	1.46002	-0.654096	-0.638743	-0.346647	-0.148371	-0.495013			810	1.11113	1.11888	1.83062	-0.0282102	0.221622	1.28003
	811	0.422686	-0.519923	0.100369	-2.38546	0.0791357	-0.280863			811	-0.115376	1.40723	0.151952	-0.160291	-0.524236	0.153724
	812	1.124	-0.529492	-0.263582	-1.11063	0.0471375	-0.312039			812	0.650323	0.385171	1.44071	0.71442	-0.419599	-0.280657
	813	0.666046	-0.836698	-0.47797	-0.524832	-0.536222	0.264965			813	1.63335	0.0532353	1.62076	0.867832	-0.958995	0.318218
	814	-0.343442	-0.828273	-0.000300036	-0.215768	0.285023	0.455825			814	0.541681	1.40987	1.92703	-0.688643	0.852512	1.07873
	815	-0.159539	0.202586	0.265179	-1.5865	1.63186	0.244723			815	1.58552	1.90471	2.06266	0.0498335	2.00167	-0.160381
	816	1.28989	0.873794	-0.689598	-0.867398	2.15973	-0.733664			816	1.62774	0.904801	0.656511	0.278381	0.552701	-0.0815536
	817	0.488437	0.746533	-0.551789	1.90336	1.85714	-0.358249			817	0.582222	-0.0755629	1.16378	-0.226037	0.017984	0.137745
	818	-1.19938	0.0621256	-0.156187	3.21	1.26277	1.06472			818	1.95307	0.63577	1.96156	1.16657	0.529634	0.541615
	819	-0.819957	-0.118091	-0.348236	2.01877	1.53264	0.286353			819	1.12146	0.826955	1.57912	0.711625	1.21233	-0.64095
	820	-0.705891	0.501961	0.325752	-0.746189	0.512928	-0.527675			820	-0.1681	0.949747	1.77743	-0.105494	0.728365	0.195621
	821	-1.06067	1.36528	1.37946	-1.16761	0.0722628	-0.0407306			821	-0.182586	0.900459	0.86516	0.85124	0.593662	1.51142
	822	0.731981	0.946779	0.778985	-0.670169	-1.0357	-0.107081			822	0.886892	1.54523	2.26331	0.979511	-1.32117	0.520504
	823	0.917147	0.0395646	-0.00985929	0.704545	-1.62362	-0.535684			823	-0.240542	0.747207	1.29002	0.584919	-0.0991274	0.273226
	824	-0.0319204	0.0993663	-0.438354	0.162043	0.448857	0.203428			824	-0.0694899	0.620164	1.66084	-0.29688	-0.252176	-0.0273512
	825	0.36852	-0.149664	-0.286051	-0.701299	0.319097	0.334706			825	-0.208638	-0.0426644	1.04381	1.70749	0.809955	-0.575351
	826	-0.286974	0.127197	-0.136199	-2.03618	0.0456839	0.909531			826	0.509013	0.562762	0.911507	0.320345	0.387706	0.763956
	827	0.0639935	0.0581929	-0.161699	-0.473815	-0.215265	1.24369			827	2.20666	1.46168	0.684108	-0.192348	0.785544	1.14431
	828	0.371293	-0.235291	-0.435668	0.347412	-0.43653	0.0159957			828	0.410568	1.52089	-0.0245658	-0.122707	1.51386	0.590611
	829	-0.281102	0.0770441	-0.142575	-0.526126	-2.49628	-0.50075			829	0.349834	3.80932	0.785113	-0.253585	2.35553	1.91402
	830	-0.380531	0.310455	-0.0654468	-1.57302	-1.59278	-0.0529608			830	2.10779	5.59301	0.925109	-0.672528	2.96325	2.45178
	831	-1.13944	0.61717	-0.120085	-1.9931	-0.15751	0.254646			831	2.905	6.63591	2.49875	0.135786	4.18944	3.75191
	832	-1.15328	0.317588	0.203241	-0.523429	0.504916	0.61026			832	2.53264	5.66846	2.12878	0.184116	3.40321	3.6796
	833	-0.193081	0.289916	1.06147	0.715063	1.09793	-0.524936			833	2.07486	4.4832	1.87845	0.894578	1.97026	1.91795
	834	0.0533533	0.13589	0.1288	-0.166112	1.15741	-0.467086			834	1.83673	3.12798	0.561329	0.607286	0.719585	2.90448
	835	-0.472073	0.00920205	-0.468123	0.536286	1.04536	1.44892			835	2.41102	0.626486	0.462068	0.492547	-0.813628	1.54967
	836	-0.964259	0.0127207	0.624582	0.826011	-0.170184	1.4299			836	2.20322	0.062671	0.513958	0.472247	0.0421742	1.20497
	837	1.10647	0.52078	1.85344	-1.61094	-0.436724	0.893503			837	0.59625	0.41638	1.0602	1.15712	0.893346	0.901154
	838	1.02396	2.69539	2.08314	-1.95004	1.95329	1.24331			838	-0.42299	0.674977	1.0908	-1.02694	0.0470909	-0.458972
	839	0.875566	4.98473	1.13694	-0.43076	3.64381	2.16667			839	-0.794408	1.53995	0.588087	-0.221458	-0.655706	0.65572
	840	-0.284087	2.80907	-0.0416069	0.0910914	1.20668	3.02612			840	-0.000592908	1.29713	0.947768	-0.253644	-0.149814	0.737428
	841	0.0353215	0.54643	-0.216138	0.274823	-0.187974	1.13871			841	0.969302	1.19637	0.516723	-0.228439	0.487447	0.498014
	842	1.25138	3.28968	-0.0411635	0.318154	0.468858	1.63967			842	1.17143	1.30611	1.50878	0.745441	0.515541	-0.0283638
	843	1.86831	5.3291	-1.16925	0.675159	1.20491	1.37642			843	1.48202	1.53414	1.14121	-0.525965	0.74341	-0.0130949
	844	0.343551	4.59804	-0.417112	1.04163	0.921683	1.66113			844	-0.721872	1.4316	0.913921	0.0125938	-0.197777	-0.522496
	845	-1.11865	2.30319	1.54262	1.82474	0.797073	1.8412			845	0.521964	1.0792	1.04417	-0.634312	-0.318535	0.508518
	846	0.267851	0.683706	1.06247	0.166179	0.446131	1.13459			846	0.827422	1.57657	2.15075	-0.456128	0.0106533	0.587671
	847	-0.19934	0.84867	1.37946	-0.143339	-0.679359	0.190948			847	-0.0503084	1.2863	1.16878	0.418067	0.184126	-0.00642888
	848	-0.682212	0.487408	-0.2412	0.366297	-1.90675	-0.40403			848	1.58916	1.39542	0.333122	0.264201	-0.107576	-0.784572
	849	0.327327	0.0397716	-0.394174	2.13852	-0.24558	-0.591796			849	0.70855	0.468664	1.67838	-0.628479	0.568656	-0.120192
	850	-0.35669	-0.223843	-0.468993	2.04997	0.215407	0.0661237			850	1.98381	1.63209	1.52236	0.664046	-0.233878	-0.3287
	851	0.538535	-0.0664257	-0.666068	0.614105	0.0348614	0.611566			851	0.824091	1.71813	1.16608	0.445034	-1.09323	0.252833
	852	1.38874	-0.166334	-0.898111	0.50583	-0.071043	1.18717			852	0.0209338	0.926438	0.517706	-0.671565	-0.241209	0.648087
	853	0.269291	0.355625	0.278425	0.252238	-0.0464421	0.953554			853	0.191144	0.474198	0.248813	-0.116838	0.372714	-0.134434
	854	-0.0953745	1.52265	1.16786	-0.376589	0.580172	0.96312			854	-0.903023	0.585499	1.17108	0.769897	1.08553	-0.327185
	855	1.19396	1.43213	0.727906	0.309574	0.676529	0.932561			855	0.887038	0.656931	1.56132	-0.02187	0.0130649	1.10266
	856	1.02657	0.713097	1.05613	1.51383	0.967492	1.0511			856	0.296048	1.24665	1.14577	0.201056	-0.319136	0.888203
	857	-0.946069	-0.0927442	0.202019	1.64264	1.20925	0.914638			857	0.607372	0.265519	1.09602	-0.705238	-0.620267	1.47964
	858	-0.53488	0.0783179	-0.0207545	1.4202	0.88207	0.602748			858	-0.224878	0.478178	1.02044	0.660672	0.356673	1.11145
	859	0.954666	0.459864	0.0377835	1.73991	0.145738	0.405277			859	0.0670854	0.692578	0.583304	0.643334	0.838734	1.33549
	860	0.638383	-0.0634165	-0.0091373	1.45422	-0.224103	-0.0642184			860	2.63129	0.761033	1.19209	-0.263818	1.40307	1.49074
	861	0.128301	-0.339786	0.417308	1.32507	-0.152975	-0.0190275			861	0.0207064	0.311955	1.81425	0.38143	0.40135	0.0996481
	862	0.515262	0.827781	1.10632	0.393769	0.434124	1.83487			862	-0.206328	0.768889	0.816136	1.42369	0.435722	-0.246593
	863	0.0420723	2.86887	0.460031	-0.723614	1.84649	3.50501			863	0.957628	2.00089	1.4029	-1.02317	-0.197964	-0.292666
	864	0.515094	4.16233	1.78642	-1.67779	2.72275	4.77644			864	0.298973	1.19934	2.52977	-0.753372	-0.517969	-0.497997
	865	1.77082	3.52032	3.11743	-0.310389	2.71061	3.40794			865	0.823219	0.0918636	1.2148	-0.443904	0.930628	0.141705
	866	1.0634	3.20088	0.577112	-0.00634359	1.52533	1.67419			866	0.191133	0.680501	0.747876	1.46949	0.559941	-0.755847
	867	2.48689	3.49407	0.530183	-0.748287	0.762401	2.54886			867	-0.498831	0.714844	1.51871	-0.237988	0.481911	-0.445818
	868	2.81143	4.39833	0.63544	-2.65205	1.71344	2.26791			868	-0.435929	0.581448	1.47387	0.552374	0.183836	0.998981
	869	1.71458	3.42189	0.0190174	-2.33774	2.40545	2.62185			869	-0.486539	-0.015973	1.98211	0.290687	0.35129	-0.445147
	870	0.612331	0.315869	-0.0953638	-1.32991	-0.116525	0.244188			870	-0.162695	-0.450146	0.876777	0.874453	1.44808	-0.889309
	871	-0.0387379	-0.690269	-0.576828	-0.930812	0.0509382	-0.302925			871	1.71548	1.318	2.06183	0.900695	-0.55393	0.124475
	872	-0.0505994	-0.353684	-0.356082	0.0783654	0.459754	-1.14756			872	2.00187	0.206661	2.2821	0.343641	-0.478992	1.20532
	873	-0.373044	-0.345776	0.0971003	1.13567	-0.27334	-1.81915			873	-0.2738	0.195359	1.74851	-0.136125	0.646479	1.10012
	874	-0.452677	-0.29894	-0.173333	0.557031	-1.55309	-1.20468			874	1.28316	0.849513	1.02403	-0.256496	1.14014	-0.0440067
	875	-0.423983	-0.326076	0.754341	-0.0406482	-1.53247	-0.300881			875	0.211119	0.570321	1.425	0.25733	1.41781	0.806129
	876	-1.22629	-0.396806	1.73406	0.375593	-0.301865	-0.938554			876	1.21101	1.49251	2.74104	-1.24207	-0.371274	0.31366
	877	-0.234214	-0.497463	0.653035	-0.0540582	-0.285212	-0.220907			877	0.225778	0.922786	1.03836	-0.0154475	0.160442	1.04792
	878	0.300923	0.210945	0.878642	0.175754	-0.49962	0.836495			878	-0.0362289	0.67177	1.37	-0.0939966	-0.677982	-0.146615
	879	1.78986	0.263088	1.08151	0.863264	-0.629879	-0.0239709			879	0.569261	0.657606	0.305622	1.39602	0.179454	0.913112
	880	-0.257277	0.259506	0.28988	0.848589	-0.152291	-1.19945			880	0.249008	0.283753	1.00534	1.41071	0.230145	1.97811
	881	-0.619678	0.725469	0.512219	1.3535	1.50554	-0.276476			881	0.937517	1.33661	-0.441316	0.53006	0.00515346	-0.200777
	882	0.0978334	1.69377	0.336724	0.361605	2.02619	-0.00630334			882	1.77378	0.90873	1.70304	0.69162	1.86235	-0.70767
	883	0.510907	1.69483	1.3057	-1.09317	1.08591	0.418983			883	0.646826	1.25915	1.39443	-0.107145	0.767884	-1.31492
	884	1.45463	1.25445	1.86811	-0.384523	0.670517	1.52845			884	-1.76543	0.735974	1.40775	-0.28779	0.0184375	-0.761108
	885	0.445816	0.396798	0.620915	-1.23345	-0.591762	-0.0153625			885	-0.116819	1.40978	-0.158194	0.204554	0.309396	0.746169
	886	-1.01599	-0.452579	-0.968766	-0.143484	-0.052632	-0.549816			886	1.34344	0.194974	0.826677	-1.15483	0.516218	-0.0610052
	887	-0.916943	-0.449147	-0.359925	1.38948	-0.394363	0.226536			887	0.0349646	0.298819	0.0670467	0.69512	0.641126	0.283023
	888	-0.363362	0.703337	-0.210984	0.956155	-0.310068	0.58086			888	0.997399	0.859549	0.490013	-1.90875	0.783094	-0.435191
	889	-0.332875	1.57487	-0.186255	0.0955248	0.958055	0.678513			889	1.13569	1.76362	0.698045	-0.932294	-1.15237	-0.0799978
	890	-0.412635	1.47907	1.02929	0.441937	0.990092	0.175609			890	1.26682	0.703504	1.59767	0.191486	0.16067	0.544123
	891	0.176122	1.04605	0.318134	0.297057	0.740283	0.206692			891	0.606167	-0.121206	1.46178	0.0548999	0.0555302	0.765938
	892	-0.107353	0.760321	-0.98243	-0.869315	0.291171	1.34949			892	-0.289859	0.0342149	1.27868	-0.855795	-0.0310562	0.868229
	893	0.980813	0.259713	-0.395623	-0.354996	0.630468	1.54111			893	0.101362	1.8007	1.76454	1.66925	0.779238	0.192779
	894	1.22032	-0.484477	-0.110798	1.09496	-0.368561	1.66449			894	1.66132	2.30543	1.18775	0.929586	1.16198	0.708796
	895	-0.105555	-0.679211	-0.318024	0.249647	-0.156251	2.01707			895	-1.09267	1.02385	2.46217	2.51369	-0.811579	-0.2119
	896	-0.0713786	-0.291647	-0.0458621	0.262125	0.174062	0.0975837			896	0.3356	1.10526	1.28318	1.30654	-0.979754	1.10429
	897	-0.168473	-0.5598	-1.3134	0.303975	-0.0578086	-1.06056			897	1.88673	1.10332	0.890507	0.960602	0.895757	-0.209534
	898	-1.60711	-1.16408	-2.52589	-0.0695129	0.00179478	-1.30181			898	0.498598	1.80094	0.411906	1.3634	0.366273	0.155959
	899	-1.63194	-1.72808	-2.7215	-1.08387	-0.953701	-1.39478			899	1.31159	1.78851	1.4402	0.851601	-1.26171	-0.558597
	900	-1.7856	-1.8816	-2.50432	-0.644196	-0.857583	-0.897788			900	-0.780954	3.08263	2.18173	1.52201	-0.572961	0.227524
	901	-1.69064	-1.77714	-2.15518	-1.00106	-0.613977	-1.0677			901	-0.742357	1.71291	2.25524	0.727867	-0.427239	-0.404816
	902	-1.58287	-1.73965	-2.00548	-0.951677	-1.31376	-1.88437			902	0.0357959	2.27336	1.68564	2.0758	-0.962745	0.700872
	903	-1.22572	-0.974857	-1.26607	0.0267455	-0.918245	-1.22909			903	0.743297	1.3304	0.872557	1.61915	-0.539639	0.00268862
	904	-0.831854	-0.369269	-1.20517	0.669595	-1.09756	-0.00621379			904	0.977738	1.93403	2.61502	-0.0926922	0.897936	-0.832229
	905	-0.542735	-0.367114	-0.939142	0.713862	-0.73794	-0.086539			905	0.477423	1.50579	1.55619	-0.599512	-0.436591	-1.19509
	906	-0.657071	-0.409852	-1.05104	-0.407952	0.770701	-0.303761			906	-0.744656	1.2106	1.59559	-0.231479	0.0757443	1.02149
	907	0.592145	0.888856	-2.08753	-0.842903	1.45682	-0.964611			907	0.299503	1.29939	1.18039	0.640649	1.04428	1.30353
	908	1.28418	2.0198	-0.779346	-1.22166	1.56545	0.50088			908	0.739116	1.51737	0.608524	-0.343712	0.45298	-0.824543
	909	-0.935143	1.75281	0.187721	-1.63474	1.69398	0.277856			909	0.470927	1.18915	1.34498	0.74771	1.38934	-0.587176
	910	-1.82466	0.66909	-0.816111	-0.355921	0.746401	0.349835			910	0.591941	0.618046	1.52462	0.414195	0.97091	0.441589
	911	-1.44858	-0.199005	-1.06901	-1.96333	-0.885428	0.33444			911	0.0131534	0.861635	1.01043	0.988503	0.61468	1.48422
	912	-1.85138	-0.994826	-0.531027	-0.957812	-0.0483134	-0.399173			912	1.11643	1.40516	-0.176508	0.219989	-0.421024	0.786536
	913	-1.52072	-1.70696	-0.599747	1.45047	0.881345	-0.0760472			913	-0.186228	0.784557	0.791563	1.50233	-0.351025	0.0463464
	914	-1.88718	-1.59216	-1.88612	0.530846	-0.301525	-0.462155			914	1.96033	0.4067	2.51544	0.645898	-0.0268713	1.64468
	915	-0.873136	-0.98607	-1.8559	-0.395297	0.461713	-0.773075			915	0.0362022	1.09295	1.66883	-0.243641	-1.16489	-0.482189
	916	0.0785738	-0.820715	-0.163981	1.3216	0.872054	-0.174284			916	2.82777	2.14069	0.658531	-0.417686	0.233603	-0.916292
	917	-1.18194	-1.02178	0.365945	0.591205	-0.513596	1.12878			917	2.09728	1.22541	0.12769	0.849355	-0.135399	-0.690155
	918	-0.396691	-0.860815	-0.433314	-0.512195	-0.673354	0.939854			918	0.144169	1.59799	1.32643	1.02798	1.09209	-0.422498
	919	0.234576	-0.558329	-0.516616	0.489815	0.389448	-0.827146			919	-0.72163	0.532423	2.38667	0.809817	2.19546	-0.290117
	920	-0.606316	-0.667353	-0.817381	-1.29755	-0.0503788	-0.975007			920	-0.169473	0.926346	1.48644	1.53846	1.73643	1.1287
	921	-0.612759	-0.679138	-1.13918	-1.29315	-0.549246	0.470618			921	-0.482953	1.07059	1.3712	0.0658101	0.932531	1.06214
	922	-1.28311	-1.03659	-0.610887	-0.329438	-1.45355	-0.123773			922	0.336103	-0.193392	-0.792255	-1.61924	0.866537	1.81384
	923	-1.67486	-1.074	-1.17241	-1.30772	-0.112345	-0.788695			923	1.13304	-0.136578	-0.181093	0.0964098	-0.881443	0.171178
	924	-1.84718	-1.17314	-1.17308	-1.05571	-0.135208	-1.33972			924	-0.0289549	-0.60665	0.0997248	0.592552	0.922803	0.692147
	925	-1.85085	-0.90626	-1.13732	0.438486	0.107217	-1.45406			925	0.660684	-0.03211	-0.757171	0.698369	0.160584	-0.29873
	926	-1.07452	-0.13145	-1.32475	0.467184	0.842616	-0.954873			926	-0.432945	0.227742	1.01461	-0.0258509	0.24073	-0.212112
	927	-1.46284	-0.259202	-0.442254	0.00055986	0.964685	-0.506354			927	3.44132	1.77457	-0.58223	0.667777	-0.821967	0.388275
	928	-0.942989	-0.816807	-0.174851	-0.791926	0.973468	-0.824401			928	0.599202	1.84937	-0.169371	0.680903	-0.335201	1.72053
	929	-1.00361	-0.718616	-1.64012	-0.4045	-0.00480299	-0.195894			929	1.19617	2.02666	0.212133	-0.385974	1.61007	1.12721
	930	-1.7931	-1.0874	-1.58108	0.140255	-0.800719	0.0106448			930	0.958077	1.92905	1.60142	0.345167	2.59804	0.761359
	931	-1.78043	-1.42362	-1.94056	-0.54388	-0.374664	-0.213976			931	0.314168	1.62589	0.655453	0.588531	0.686787	1.09251
	932	-1.31247	-1.24009	-1.99759	-0.108329	0.110671	-1.30434			932	0.135449	0.577366	2.01458	1.47564	0.246417	0.274222
	933	-0.562315	-0.570855	-2.0754	-0.274394	-0.757581	-1.37028			933	0.34741	1.90879	2.68352	1.22414	0.048593	0.3091
	934	-0.265268	-0.068607	-0.901704	-1.07753	-0.205686	0.1404			934	-0.379782	0.181634	3.24522	-0.942673	0.758448	2.12805
	935	-1.05623	-0.426517	-0.641915	-0.984851	-0.110063	-0.322309			935	1.48237	2.33759	2.22218	0.616854	1.43064	-0.153819
	936	-1.50766	-1.18295	-1.2976	-0.330876	-0.571555	-1.1933			936	2.1001	3.51285	1.67424	-1.15971	0.300789	0.311562
	937	-0.565091	-1.95612	-1.47216	-0.161008	-0.0586891	-1.69002			937	0.964653	2.08262	1.21758	0.672947	-0.104565	-0.193703
	938	-1.08976	-1.39381	-1.97635	0.538688	-0.426229	-0.754796			938	-0.647878	-0.561345	0.0638258	1.27587	1.21988	-0.673078
	939	-2.10137	-1.63787	-1.69628	0.37094	-0.397989	-0.0818427			939	1.10622	-0.334606	-0.46305	0.388739	1.4887	0.201222
	940	-1.11106	-1.43963	-0.717187	-0.0746764	-0.695961	0.365536			940	-0.98819	0.231433	-0.574039	-1.24945	1.15254	-0.649938
	941	-0.610043	-0.669647	-0.28405	0.927163	-0.154402	0.13374			941	0.156261	0.932116	-0.23485	1.777	0.552521	-0.53597
	942	-0.288617	-0.34045	-1.02605	0.379048	0.51502	-0.81164			942	0.480781	0.840152	1.51972	-0.175012	-1.03876	1.64948
	943	-0.0372247	-0.135573	-1.52619	-0.303847	0.642928	0.427672			943	1.59666	2.34728	2.26884	-0.591573	-1.49592	1.12114
	944	-0.850869	-0.251292	-1.4602	0.670857	-0.569298	1.22202			944	0.577466	1.15097	2.5051	0.333301	0.777993	1.40858
	945	-0.426965	-0.497614	-1.61613	0.560097	-1.47538	0.756791			945	1.57191	1.5961	1.75568	-0.864688	0.415153	0.659577
	946	0.132362	-0.96568	-1.84911	-1.12916	-0.793024	-0.328413			946	1.51989	1.6673	3.16112	-0.270697	1.00944	1.01749
	947	-1.57002	-0.909129	-2.1176	-0.882802	-0.774292	-0.503458			947	0.881113	0.0094647	2.13975	-1.1046	1.42769	1.54796
	948	-2.01954	-0.974266	-2.0894	-0.365766	-1.15708	-0.747725			948	0.62085	-0.432364	1.55345	-1.26263	-0.187449	0.395058
	949	-2.19065	-1.43801	-1.91392	-0.151596	-0.530854	-1.11818			949	1.36813	1.61396	2.52746	0.925897	0.123306	0.219712
	950	-1.77858	-1.48196	-1.38746	-0.606288	-0.523813	-1.24799			950	2.72516	1.891	1.90107	1.12594	-0.189752	0.114145
	951	-1.68304	-1.28009	-1.20732	-0.359433	-0.445067	-1.20218			951	1.6501	1.39035	0.459557	-0.356097	-0.859206	2.74713
	952	-1.67242	-0.60074	-1.38887	-0.486533	-0.475495	-1.10802			952	0.382937	0.949333	1.33144	0.929631	0.78218	0.683016
	953	-0.891047	-0.429999	-0.136455	-1.01047	-0.00576126	-1.05983			953	0.228361	1.16651	0.483353	0.397446	1.36594	-0.274277
	954	-0.869037	-0.621674	0.960847	-0.760208	0.423165	-0.869962			954	-0.176812	1.21433	0.0740849	-0.5523	0.70828	-0.125016
	955	-0.387758	-0.804268	-0.155943	-0.0152032	0.289633	-0.0788199			955	0.755584	1.49996	1.42278	0.607058	-0.125566	0.402186
	956	-0.506183	-0.562127	-1.00945	1.08055	0.228026	1.02798			956	1.3106	2.01197	1.17425	0.373489	-1.00484	-0.311728
	957	-0.0194212	-0.28199	0.164413	0.952332	-0.650912	0.949899			957	0.730994	2.52456	0.356341	0.171325	0.681393	0.238214
	958	0.450891	0.364557	1.43361	-0.161756	-0.907254	0.108313			958	0.292852	0.711115	0.92752	-0.762841	0.655012	1.16432
	959	-0.952928	-0.210739	0.0533489	-0.538533	-0.857791	0.224347			959	0.708154	0.777452	1.1047	0.323455	-1.7411	0.422218
	960	-1.01893	-0.19926	-1.35657	-0.247475	0.0769991	-0.4357			960	-0.427624	1.22214	1.06486	0.981754	-1.72948	-0.661104
	961	-0.564586	0.27815	-0.887397	-1.44287	0.467738	-1.23703			961	-0.552476	2.07151	3.25651	0.517541	-0.406627	-0.146031
	962	-1.40078	-0.300571	-1.16139	-1.24288	-0.315306	-1.88186			962	0.919866	1.23798	1.87994	1.13992	0.723379	0.506779
	963	-0.351862	-0.886337	-1.38424	-0.482717	-0.765609	-0.239029			963	0.0257434	0.862771	2.23924	-0.422981	0.635204	1.54132
	964	-0.624189	-0.659699	-0.837336	0.825982	-0.0372577	1.15166			964	0.959857	0.047645	1.76302	0.444739	-1.00195	1.63627
	965	-0.521401	-0.262359	-0.316588	0.682746	0.245022	0.203144			965	2.8868	1.32662	0.475778	-0.418079	-0.979113	0.661574
	966	-0.496418	-0.357804	-0.72377	0.457775	0.474559	-0.529487			966	0.690546	-0.0136605	1.23833	-0.614873	-0.0980092	-0.911589
	967	-0.750644	-0.49264	-1.00864	0.438347	0.495773	0.231023			967	-0.0686693	1.60028	0.748312	-0.0450015	1.09442	-0.711711
	968	-0.350288	-0.650132	0.101719	1.06474	-0.187177	1.10485			968	0.975978	0.992131	0.497083	0.596349	1.24509	1.03214
	969	-0.137202	-0.560039	0.0305892	0.21821	0.428889	0.335515			969	2.60462	1.21757	1.52242	0.864838	0.181055	1.04226
	970	0.122505	-0.596385	-0.440623	-0.673635	-0.152877	0.401146			970	2.25191	1.38567	0.340782	1.26112	0.117442	0.259782
	971	-0.239515	-0.416821	0.453777	0.0848755	-0.582348	1.80295			971	1.43957	0.417978	1.68264	0.646352	-0.00177173	1.0068
	972	-0.50572	0.801271	0.761532	0.631888	-0.232705	1.31238			972	-0.213821	0.682343	1.7654	0.76055	0.823124	1.15825
	973	-0.472419	0.614144	0.965167	0.0365088	-0.45745	0.638849			973	-1.47654	0.676696	1.30936	0.644298	0.734121	0.62432
	974	-0.0918151	-0.5289	0.0539572	0.535577	0.0189658	0.715018			974	-0.372181	0.916372	0.594416	0.828235	-0.43448	0.800719
	975	-1.69456	-1.50204	-1.87141	0.718848	-0.624447	-1.10965			975	1.86157	1.80733	1.56699	-1.55632	-0.770947	1.26609
	976	-2.1399	-1.4312	-1.67759	-0.284505	-0.469765	-1.21658			976	2.2661	5.3623	0.339785	-1.46233	0.568987	2.53049
	977	-1.73637	-1.33576	-1.99378	-0.524056	-0.864139	-1.03216			977	0.796352	6.13991	0.902015	-0.608159	-0.153351	1.54585
	978	-1.17585	-1.07699	-2.31121	0.215158	-1.44228	-1.43188			978	1.24038	4.89577	0.29085	-1.37111	0.791541	0.171716
	979	-0.255339	-0.169518	-0.795608	0.509884	-0.976709	-1.43869			979	0.291425	1.60761	0.0809686	0.309708	1.6766	-0.108103
	980	0.782561	0.4217	0.205856	1.1257	0.534308	-0.259664			980	-0.187574	0.904495	1.99181	0.0673972	0.366753	0.369445
	981	0.799261	-0.215548	-0.590853	1.6445	0.640393	0.839564			981	1.864	1.11899	0.568217	-0.40138	0.0185815	0.682034
	982	0.534826	-0.762605	-0.456017	1.00649	0.44607	1.09646			982	1.3445	0.734531	1.69139	-0.691589	1.55512	-1.40179
	983	-0.209165	-0.455734	0.21049	0.208184	0.251607	0.489728			983	0.656519	1.35854	0.356167	-1.15514	0.469333	-2.73762
	984	-0.581003	-0.650024	0.531036	0.473772	-0.132511	0.105683			984	0.364222	1.64175	-0.365757	-1.67162	-0.15457	0.110946
	985	-0.112537	-0.542744	-0.473203	0.830901	-0.489471	0.148536			985	0.886594	1.84637	1.7535	-0.718011	0.353587	0.75748
	986	-0.527964	-0.250225	-1.00635	0.170733	-0.454582	0.211496			986	0.0479906	0.883917	1.4936	-1.14214	0.612556	1.82492
	987	-0.400282	-0.355661	0.0430392	-0.57339	-0.326456	0.325523			987	-1.02683	0.811917	0.552894	1.07882	1.85093	1.96495
	988	0.403226	-0.416199	0.383511	0.235079	0.332066	0.858198			988	0.224928	1.49111	1.24205	0.417823	2.23906	0.0693176
	989	0.635242	-0.416047	0.186385	0.982228	0.938235	0.781992			989	1.62292	0.624967	-0.121379	0.185531	0.734273	1.38091
	990	0.560742	0.296444	0.516027	0.936664	1.44287	0.253714			990	-1.09855	1.12434	-0.1743	-0.183561	-0.332524	0.96339
	991	0.765107	0.0698953	0.122057	-0.0465664	1.89909	1.19831			991	0.396714	0.895395	-0.0445231	0.160239	0.539868	-0.395017
	992	0.538519	-0.253443	-1.1084	0.276655	0.557212	1.03827			992	1.44738	1.6892	1.71882	-0.336104	-0.456137	-0.444168
	993	-0.756544	-0.573259	-1.12208	0.962028	-0.0949899	1.03516			993	1.37546	2.0173	1.39826	1.07402	-0.82481	0.823259
	994	0.158721	-0.846183	-0.465503	1.27931	0.455105	1.67357			994	-0.638814	0.58352	1.73796	-0.401624	0.555005	0.801348
	995	1.36663	-0.689696	-0.139257	1.87113	1.36965	0.443126			995	0.331559	0.827523	1.48973	-1.05323	0.423388	0.312005
	996	1.15605	0.109317	-0.282908	0.717196	0.585371	-0.630234			996	-0.870234	0.795651	0.411044	0.925743	0.164243	-0.320839
	997	1.31118	0.595851	0.0788658	0.228452	0.298086	0.21178			997	-0.13953	1.04108	0.743922	-0.521366	0.505468	-0.95696
	998	0.574611	-0.0118145	0.648259	0.720974	-0.278297	0.672699			998	1.06736	2.47707	2.3481	0.579754	0.298821	-0.307347
	999	0.152627	-0.456792	-0.0351175	1.39242	-0.580642	0.678414			999	1.62179	2.88892	1.84262	-1.67431	0.481307	0.455705
	1000	0.438104	0.0281806	0.370834	0.150582	-0.487742	0.671973			1000	2.08886	1.39901	1.16382	-1.63514	1.67292	1.16844
	1001	0.261804	-0.124349	0.337321	-0.365599	-0.38715	-0.0401625			1001	1.20626	2.40186	0.600631	-1.76143	0.31736	0.309801
	1002	0.329107	-0.104574	0.531348	-0.0889794	0.57764	-0.204836			1002	1.80703	1.33545	1.39515	0.845759	0.871972	-1.18846
	1003	0.121683	-0.229893	0.278652	-0.645334	-0.209062	-0.0088877			1003	3.37971	0.913134	2.17106	0.978736	0.760699	-0.519882
	1004	-0.229963	-0.660592	-0.865687	-1.1214	-1.19624	0.499553			1004	1.63214	1.80294	0.820324	0.54507	-0.246526	-0.032745
	1005	0.417147	-0.881099	-0.436626	0.113404	-0.0609068	0.723898			1005	1.91532	2.4401	0.644801	-0.909942	-0.319989	1.20483
	1006	-0.0421419	-0.713497	-0.61023	0.423477	-0.368998	0.045563			1006	0.118837	1.79876	1.61012	-1.86626	0.541764	0.225247
	1007	-1.49432	-1.07062	-2.21078	-1.04703	-0.673483	-0.821495			1007	0.298786	1.86487	1.53112	-0.146804	0.59235	0.594535
	1008	-1.35782	-0.790387	-1.84294	-1.04938	-0.339053	-0.339118			1008	0.682435	1.39643	0.608912	0.146821	-0.779598	0.618631
	1009	-1.00352	-0.324237	-1.01632	-1.08615	0.0428901	0.641717			1009	0.787372	1.20489	0.415472	0.643042	-1.40623	1.18424
	1010	-0.33581	-0.748327	-0.155707	0.0473707	0.384265	1.39229			1010	1.49828	0.205714	0.71723	-0.867127	-1.37412	-0.789347
	1011	-0.95118	-0.753544	-0.360558	-0.0969424	-0.224776	0.339341			1011	0.686397	1.17386	0.745321	-0.123688	0.126608	-0.448629
	1012	-1.26082	-0.438724	-1.52379	-0.799453	-0.734453	-0.320583			1012	0.300579	1.23729	0.780326	-0.375428	0.846177	-0.0221576
	1013	-0.156671	-0.572063	-1.2982	0.919409	0.645858	1.17962			1013	0.471644	0.667182	0.475536	0.768419	0.363701	0.560336
	1014	0.346599	-0.793833	-1.28766	1.32931	1.4122	0.611498			1014	0.687789	0.838648	1.25827	1.19143	1.3938	-0.451249
	1015	0.28035	-0.624084	-1.57093	1.37676	1.68961	0.670213			1015	0.953065	0.53877	1.59573	0.369742	1.39694	-0.825181
	1016	0.0322284	-0.250032	0.0494177	1.33217	0.84397	1.57248			1016	0.992966	0.968837	1.38734	0.421233	0.21593	0.608932
	1017	-0.0145802	-0.0187563	1.37525	-0.00778594	0.539073	0.409464			1017	1.34184	1.38903	0.824685	-0.270843	-1.10237	0.551156
	1018	-0.0826088	-0.399094	0.172315	-0.557595	0.255906	-1.00441			1018	0.518874	0.728271	0.239787	-0.370947	-0.4788	-0.0120323
	1019	-1.47928	-1.12771	-1.72323	0.107234	-0.783496	-1.2463			1019	0.617671	1.06691	0.0952632	-0.144236	0.135093	0.677751
	1020	-1.67327	-1.32416	-2.09419	-0.179373	-1.26169	-1.95236			1020	-1.12909	1.56202	0.685311	0.0380926	0.944094	0.110969
	1021	-1.39757	-1.42775	-2.31052	-0.361042	-1.02172	-0.916885			1021	1.66893	1.95608	1.50692	0.706535	0.817267	0.829925
	1022	-1.13417	-1.50458	-2.67095	-0.0107167	-0.670832	-0.711621			1022	1.82276	1.91375	2.49182	-1.0587	-0.252957	1.31742
	1023	-1.42978	-1.43486	-2.56629	-0.0157596	-0.665688	-0.842359			1023	-0.834326	1.61387	1.54075	-0.330796	-0.350069	-0.447344
	1024	-1.68076	-1.6223	-2.15581	-0.587884	-0.20147	-0.800166			1024	0.541771	1.36428	1.68098	0.194098	-0.076617	-0.8019
	1025	-1.79937	-1.58416	-2.09691	-0.255669	-0.167122	-0.902114			1025	1.76264	1.34429	1.41998	1.04427	1.49293	1.49372
	1026	-2.11351	-1.42139	-2.41207	-0.492873	-0.967356	-1.53448			1026	1.21901	1.24057	1.19209	-0.227798	-0.013844	1.64509
	1027	-2.20703	-1.55787	-2.37718	-1.23884	-0.67933	-2.06839			1027	0.90073	0.91008	2.57053	-0.958698	2.12918	1.62393
	1028	-1.73256	-1.41744	-1.91103	-0.680149	-0.855343	-1.15973			1028	0.458069	0.818807	2.49204	-0.733738	1.2868	0.695442
	1029	-1.877	-1.22028	-1.94554	-0.684366	-1.001	-0.482184			1029	1.14436	0.97387	1.55351	0.594186	1.10958	0.765261
	1030	-1.6713	-1.54306	-2.26405	-0.501967	-0.721364	-1.03489			1030	-1.34613	0.501787	0.655491	-1.39286	0.216739	0.591767
	1031	-1.02464	-1.78741	-1.7866	-0.0449965	-0.123527	-1.16367			1031	2.55425	1.5744	1.00435	-0.514999	0.485307	1.57235
	1032	-1.508	-2.01765	-1.92189	-0.208794	0.200023	-0.98892			1032	-0.487968	2.57805	0.905424	0.05279	1.4257	1.4237
	1033	-1.59807	-1.93423	-2.43889	0.277339	-0.259976	-1.28072			1033	0.39894	2.7099	2.4876	0.933102	2.43681	0.984332
	1034	-1.09831	-1.62211	-2.12937	-0.127179	-0.348829	-1.22554			1034	2.03367	4.24221	1.45994	-0.597058	1.15453	1.83097
	1035	-1.14397	-1.63506	-2.14829	-0.673104	-0.559016	-1.15742			1035	1.03395	3.88278	1.38	-0.655339	1.58389	2.82424
	1036	-1.49606	-1.5251	-2.31665	0.184433	-0.702707	-1.01776			1036	2.01187	1.77214	2.42124	-0.537958	0.66468	0.778498
	1037	-1.72251	-1.45094	-1.89699	-0.156316	-0.603857	-0.927226			1037	1.2965	2.1904	1.65163	-1.257	-1.36008	0.307802
	1038	-2.12723	-1.51211	-2.17816	-0.833209	-0.713523	-0.882202			1038	0.539436	1.211	1.5818	0.448731	0.303723	1.54956
	1039	-1.84391	-1.30681	-2.19435	-0.483011	-0.679495	-1.14001			1039	-0.264292	0.744982	1.97775	-0.842249	0.112983	0.523015
	1040	-1.7925	-1.39932	-2.22735	0.0863178	-0.59633	-1.62983			1040	2.10337	2.00599	0.904972	-1.42413	0.249087	1.71294
	1041	-2.06167	-1.30072	-2.3486	0.106943	-0.396215	-1.27158			1041	1.77359	2.44342	2.7738	1.04737	-0.90313	0.943404
	1042	-1.29779	-1.49641	-2.2927	0.432603	0.161971	-1.28028			1042	1.15258	1.37622	2.36166	0.273859	0.341649	1.44667
	1043	-1.09639	-1.83828	-2.25811	0.339924	-0.0663099	-1.0827			1043	1.12225	2.36431	1.35979	1.52157	-0.155765	1.55712
	1044	-1.5052	-1.43556	-2.16919	0.398713	-0.720451	-0.7529			1044	0.910136	2.05178	-0.33067	0.784573	0.398893	0.588055
	1045	-0.643103	-0.535159	-1.54046	0.306229	-1.30071	-0.802278			1045	0.251426	0.887231	0.729326	-0.0782737	-0.783271	0.265571
	1046	-0.114349	0.103522	-0.243363	0.268072	-1.02701	-0.273428			1046	-1.52565	1.72543	0.623013	-0.308285	-0.797544	0.0658202
	1047	-0.0627719	-0.136369	0.488626	0.849755	0.00546597	0.211666			1047	0.993456	2.03375	1.03477	-0.447382	-0.067417	-0.0698845
	1048	1.05588	-0.138901	0.814175	1.4964	0.30941	0.975424			1048	1.7642	1.00496	1.63716	-1.20418	-0.0988803	0.707321
	1049	0.15763	-0.585167	0.552098	0.860606	-0.65966	0.672013			1049	3.30453	1.22707	1.36365	-0.559259	0.251127	-0.298415
	1050	0.231089	-0.721852	0.410685	0.792064	-0.550314	0.313142			1050	0.0472729	1.66519	0.822495	-0.374297	0.611232	0.952028
	1051	0.857242	-0.479893	0.23303	1.28683	0.57943	0.487449			1051	0.538762	1.60357	2.2326	-0.967049	0.91115	0.369328
	1052	0.388142	-0.694499	0.00314505	1.78322	1.34865	0.10148			1052	0.107856	0.755416	1.02496	-0.0643592	0.0208563	-0.0788495
	1053	-0.0544222	-0.6454	-0.118101	1.71073	0.955539	0.396193			1053	1.39745	0.191759	1.5086	1.28426	0.217495	-0.784081
	1054	-0.392805	-0.888393	0.452697	0.906853	0.39018	-0.127725			1054	3.56746	1.27166	0.711775	1.2163	2.07013	-0.732444
	1055	0.134687	-0.531511	0.265094	0.457835	0.295872	-0.519693			1055	0.776111	1.35722	1.7868	-0.507591	0.763236	1.38947
	1056	0.22957	-0.264196	0.38479	1.11807	0.444131	0.533773			1056	1.24016	1.42888	0.646022	-1.0661	0.558441	0.648964
	1057	-0.339125	-0.80702	0.247897	1.89123	1.14072	0.274429			1057	0.130027	1.81704	0.499913	0.683923	-1.07245	0.514391
	1058	0.586647	-0.672799	-0.135159	2.15912	2.30292	-0.0609949			1058	0.540755	0.660399	1.21212	0.748461	2.15757	-0.531447
	1059	0.16446	-0.541499	-0.142259	1.81725	1.51014	1.23143			1059	1.30512	0.555067	1.26461	-0.694184	1.45457	-0.890083
	1060	-0.565963	-0.78505	-0.346193	0.812516	0.574241	0.842028			1060	2.38006	0.904924	1.28116	0.0244249	-0.632367	0.041522
	1061	-0.212372	-0.498185	-0.465764	0.242287	0.15188	-0.780627			1061	-0.00287584	2.65799	1.27599	0.267205	-0.0624019	1.29031
	1062	0.275477	-0.525246	-0.626711	1.02476	0.504611	-1.27961			1062	0.613303	1.28056	1.60106	-0.800553	-0.453359	-0.439908
	1063	0.00771854	-0.786319	-0.0565811	1.15422	0.614857	-0.154588			1063	-0.257814	1.66646	2.02736	1.84551	-0.262586	0.871965
	1064	-0.104051	-0.767575	0.956498	0.634798	-0.218473	-0.0811449			1064	1.67033	2.04998	1.69888	1.37921	1.33719	0.114872
	1065	-0.00120221	-0.710569	0.955929	-0.074322	-0.00569003	-0.000828933			1065	0.657927	1.00481	0.444459	0.919453	1.53181	0.411964
	1066	-0.607601	-0.862725	0.297725	0.0335426	0.738797	0.964367			1066	-0.795007	0.153161	0.887869	0.825332	0.0454712	0.414751
	1067	0.161586	-0.51849	0.101873	0.648623	0.16592	0.169291			1067	0.355943	1.11192	0.88436	0.54726	-0.306829	1.43595
	1068	0.492196	-0.82441	-0.367449	0.920019	-0.784927	-0.524			1068	-0.651545	1.30772	0.533578	-0.16334	1.8029	2.16386
	1069	-1.61446	-1.63831	-1.53186	0.524602	-0.981679	-0.702584			1069	0.959643	1.62269	1.02203	-0.748937	1.94881	1.83845
	1070	-2.21607	-1.72429	-2.29591	-0.580226	-0.174646	-0.158728			1070	-0.467501	2.36532	1.23097	-0.128776	0.0511702	-0.337341
	1071	-1.68856	-1.38424	-1.76611	-0.471146	-0.50265	-0.989812			1071	1.06937	2.0857	1.1084	0.962436	0.381331	0.166908
	1072	-1.1172	-1.0139	-0.498782	-0.256686	-0.675267	-1.44405			1072	0.991712	1.38521	2.25536	0.267365	0.791179	-0.735335
	1073	0.334611	-0.753425	-0.190936	1.23012	-0.858691	-0.49569			1073	1.0675	0.74601	0.310992	-0.190625	1.71597	-0.712407
	1074	0.43838	-0.772896	0.0681951	2.28502	-0.268442	0.320734			1074	1.54714	0.640542	0.491747	0.305528	0.30292	0.0137001
	1075	0.220307	-0.628955	0.491611	1.25674	0.441266	0.858844			1075	-0.0452632	0.917937	0.607243	1.06585	-0.179489	0.320574
	1076	0.560247	-0.905192	0.710453	0.602418	0.2434	0.642977			1076	0.0979551	1.186	0.637242	2.77412	-0.0211363	-0.556803
	1077	0.246942	-0.56048	0.144459	0.00475225	0.743226	0.235818			1077	1.16924	1.742	0.102535	-0.115485	2.3814	1.68177
	1078	0.363448	-0.401388	-0.360041	0.306417	0.488075	0.238272			1078	1.07618	1.26233	-0.0694276	0.229047	-0.96007	-0.464606
	1079	0.0902926	-0.448602	-0.862438	0.2456	0.195228	0.0911738			1079	1.2858	1.70671	1.90418	-1.57475	-0.104697	0.779227
	1080	-0.73567	-0.694494	0.0445429	0.0135765	-0.419615	0.311941			1080	2.23989	1.51113	1.64049	-1.62011	0.525152	1.14235
	1081	-0.927647	-0.257633	0.449371	0.691014	-0.667575	0.152136			1081	1.16493	0.872577	1.47052	-0.583868	0.86862	0.261736
	1082	0.0197863	-0.452056	0.496898	0.237921	-0.649132	0.0156962			1082	1.52727	2.12645	2.41248	-0.0228121	-0.0820664	-0.445573
	1083	1.1097	-0.499558	0.0361661	0.602258	-0.255752	0.488165			1083	1.64413	2.18789	2.04889	-0.403952	-0.17982	0.379151
	1084	1.05766	-0.435099	0.0897212	0.953359	0.0587564	0.651817			1084	0.619534	1.63646	0.872633	-0.189259	0.536905	0.437127
	1085	0.313324	-0.57239	0.692261	0.693988	0.694192	-0.0373003			1085	0.686273	1.31656	1.61706	1.36014	0.779992	0.769066
	1086	-0.240565	-0.724416	-0.235498	0.322963	0.857579	0.111469			1086	1.2316	1.71826	3.14635	0.489553	1.50025	-0.28545
	1087	-0.75584	-0.696784	-0.635523	0.440871	0.494456	0.891412			1087	0.165658	0.700695	1.30716	0.864127	0.602754	0.505492
	1088	-0.626258	-0.458224	0.469581	1.15529	0.494116	0.122285			1088	0.744594	1.33674	1.07901	1.17835	-0.433927	0.995708
	1089	0.141086	-0.424627	0.204122	1.56897	0.865951	-0.251583			1089	1.17932	0.764869	2.74263	-0.424712	-0.339563	-0.821715
	1090	0.626213	-0.662847	-0.418477	1.18552	0.963749	0.268531			1090	0.845141	1.00887	2.86506	0.298543	-1.18893	-0.105685
	1091	-0.482656	-0.325851	-0.116844	0.546963	0.192975	0.198571			1091	0.0676243	1.75778	1.33026	-0.520062	0.63851	1.00332
	1092	-0.866842	-0.444596	-0.531613	1.0046	-0.0981204	-0.126839			1092	0.0329903	1.25941	1.57526	-1.66596	-0.808513	1.0653
	1093	-1.1743	-0.723855	-0.493964	0.548679	0.0516148	-0.764556			1093	-0.416101	0.881784	2.05801	1.10223	-0.912983	0.458418
	1094	-1.31773	-0.560784	-0.357466	0.914547	-0.108933	-0.144778			1094	1.29542	0.655918	2.19824	-0.865893	0.0358105	0.807354
	1095	-0.670725	-0.664987	0.320493	0.366138	-0.600976	0.567428			1095	0.611488	1.62273	1.92408	-0.235772	0.349543	1.36926
	1096	0.0968816	-0.0845445	0.920086	-0.610459	0.392582	0.291315			1096	-0.127067	1.89946	1.48656	-0.15647	1.19997	1.02107
	1097	-0.0220448	-0.1806	0.714091	0.816141	0.993294	0.0396502			1097	2.2065	1.2959	1.47766	0.216616	0.903465	0.297579
	1098	0.385464	-0.713841	0.279363	1.40675	0.157241	0.123341			1098	1.40366	2.31596	0.936193	0.845337	-0.0464135	-0.56824
	1099	0.995432	-0.5523	0.125192	0.861346	-0.117059	0.881137			1099	0.77141	2.25559	0.440735	-1.50585	0.241908	0.419199
	1100	0.0770733	-0.485859	-0.30783	0.674695	0.0375451	0.975486			1100	1.35558	1.16671	1.94612	-1.5635	0.888062	-0.256563
	1101	0.172848	-0.276664	-0.382568	1.52552	-0.123796	1.06233			1101	0.167058	1.69764	2.87838	-0.271666	-0.499095	0.514786
	1102	1.28954	-0.546382	-0.550604	1.35723	0.25116	0.489712			1102	1.11454	1.52847	1.92826	-0.0234809	-0.793206	0.0108031
	1103	0.526597	-0.759875	-0.769568	0.098693	-0.287106	-0.322062			1103	1.10727	0.581525	0.798482	1.18191	-0.555585	0.218745
	1104	0.084484	-0.378248	-0.782547	0.11693	0.357327	0.55966			1104	0.0291205	0.027595	1.01079	-0.198672	-0.595923	0.0303175
	1105	0.207963	-0.276949	-0.968152	1.01212	0.442467	0.871503			1105	-0.195774	0.296852	1.49231	-0.868701	0.354364	2.42397
	1106	0.909511	-0.262478	0.309493	0.980725	0.793512	0.523235			1106	1.38952	0.414863	2.58866	0.38126	0.132569	0.0361425
	1107	0.691625	-0.475023	0.330925	1.61024	1.26505	0.504036			1107	2.88824	1.43844	2.16664	1.02605	0.313451	-1.96416
	1108	0.320532	-0.294318	-0.904586	1.46226	0.426824	0.385597			1108	0.660992	1.31849	1.00262	-0.895951	1.29527	-0.929522
	1109	0.379484	-0.40181	-0.26637	0.536764	0.731872	-0.415525			1109	1.05429	1.68094	0.103927	0.239076	0.112011	0.195085
	1110	0.888113	-0.314615	-0.323794	1.82022	0.0485199	-0.246686			1110	2.01539	0.868541	1.52374	1.07641	-0.597168	0.534748
	1111	0.743255	-0.0383718	-0.0172014	1.61315	1.12339	0.477003			1111	1.54756	1.18611	2.88801	-1.45083	1.19427	0.632787
	1112	0.332251	-0.249647	-0.755677	0.191475	1.03829	0.519276			1112	2.14066	1.55438	1.40425	0.274971	0.340324	0.848024
	1113	1.3474	-0.430886	-0.350911	0.461826	0.43359	0.420496			1113	-0.0233383	1.06218	1.5681	1.06902	-1.51939	1.92405
	1114	1.61154	0.0995414	0.630409	0.275507	0.568485	0.441187			1114	1.15622	1.05083	1.96862	0.0385146	-0.0605878	0.0231488
	1115	-0.0121628	-0.174422	0.469354	0.235064	0.532858	1.63955			1115	1.47381	1.29013	1.70655	-0.0731384	0.362422	1.30241
	1116	-0.178374	-0.469639	-0.110219	-0.150855	-0.0443281	0.795803			1116	1.1736	0.949456	1.36748	0.365098	-0.770902	1.36578
	1117	-0.226772	-0.0621269	-0.875561	-0.760361	-0.0995513	-0.449816			1117	0.450277	0.367087	0.685196	-0.407641	-0.270844	0.713106
	1118	0.583799	1.27378	-0.376761	-0.657376	1.39135	0.968221			1118	-0.0796967	0.83693	1.28074	-0.230023	0.682574	-0.454219
	1119	0.495705	1.29565	-0.338788	0.143005	0.918662	1.07131			1119	0.516745	2.13932	1.04674	0.543985	-0.0918039	0.0108674
	1120	0.103991	-0.449725	-0.78475	1.46555	0.865427	1.08037			1120	1.17564	1.1973	-0.0207226	-1.89367	-0.137905	-1.2786
	1121	-0.208813	-0.451489	-0.279335	0.976079	0.920624	0.406321			1121	-0.765116	1.09037	1.42323	-1.04114	0.602279	-0.148204
	1122	-0.860751	-0.0505678	-0.170246	0.145791	0.695575	-0.388301			1122	-0.40959	1.33767	0.779492	-0.888876	-0.081349	0.612082
	1123	-0.249207	-0.346443	-0.949119	0.377226	1.13913	-0.327348			1123	-0.172376	0.238367	1.02694	0.155935	-0.187122	0.0221649
	1124	0.338868	-0.583965	-0.370769	0.452888	0.225993	0.122232			1124	-0.753601	0.139114	1.46545	1.47816	0.38558	0.650603
	1125	-0.498217	-0.443119	0.434079	-0.0552205	-0.521408	0.0369886			1125	0.231497	0.207301	1.44613	0.661423	1.09725	1.43268
	1126	-0.441761	-0.596966	0.0693549	0.168667	0.0474451	-0.0737716			1126	0.92922	1.51905	1.14045	0.566952	-0.770976	1.15077
	1127	-0.00503128	-0.433574	-0.538009	1.08314	0.771455	-0.0760286			1127	-0.746903	0.537472	1.43905	-1.0182	0.773062	-0.201225
	1128	-0.525804	0.0681599	-0.617291	0.786886	0.145492	0.366197			1128	0.928158	0.388931	1.34788	0.407146	-0.1741	0.087667
	1129	-0.38817	-0.350417	-0.163526	-0.190008	-1.0238	0.649507			1129	0.839738	1.18507	1.79519	0.522862	-1.02224	0.103686
	1130	-0.372809	-0.486728	0.0390057	0.352352	-0.155289	0.826427			1130	0.56593	2.15689	2.30196	0.742434	0.575193	-0.476229
	1131	0.277559	-0.150173	-0.230316	2.17582	0.351687	0.671498			1131	1.14985	2.14441	2.9108	-0.511196	0.552188	0.361235
	1132	0.527171	-0.265094	-0.43705	1.21483	0.905577	0.251636			1132	-0.293283	1.14333	1.4267	-0.485906	-0.0593736	0.0309345
	1133	0.92228	-0.40787	-0.678359	0.37902	1.26861	1.46868			1133	0.751284	2.90055	1.47697	-0.590752	-0.131455	-0.0407023
	1134	-0.968583	1.3275	-0.537926	2.34286	0.95924	1.16037			1134	2.72529	2.55148	1.09395	-0.98378	0.127695	0.544962
	1135	0.10966	3.64147	-0.34484	0.289831	1.81758	1.42647			1135	0.803639	1.86294	1.59498	0.0725962	0.767497	1.41257
	1136	1.38027	2.17075	-0.565504	0.491945	1.61229	3.06882			1136	0.830035	2.16846	0.97628	-0.447248	0.640471	1.1251
	1137	0.821325	0.224988	0.544225	0.384506	0.224309	1.19144			1137	-0.271956	1.74199	2.15126	-1.10171	-0.0677242	1.21256
	1138	-0.8695	-0.555349	0.247669	-0.222523	0.312612	0.491157			1138	0.87115	2.30075	2.83327	-0.452086	0.337761	-0.303833
	1139	-0.810618	0.249014	-0.728534	-0.0579458	-0.207	-0.210629			1139	1.07022	1.48404	1.44619	0.314105	-0.267803	0.0860017
	1140	0.00726172	0.814741	-1.09845	-0.0599339	-0.244469	0.981251			1140	0.724601	1.5905	1.21195	1.40139	-2.02133	0.307631
	1141	0.156722	0.303832	-0.671727	0.374941	0.29772	1.82286			1141	0.784187	1.32405	1.02454	-0.810909	-1.61536	-0.215026
	1142	0.681254	-0.0227845	0.0669416	1.99458	-0.664746	0.0374703			1142	1.32612	1.47794	1.53657	0.451292	-0.284449	-0.378732
	1143	0.858971	0.348683	0.507216	1.38806	-0.0553579	-0.407105			1143	2.2778	1.03741	2.39757	-0.318714	-0.743599	-0.371599
	1144	1.59612	1.0742	0.900302	0.600876	1.50709	1.33637			1144	2.79037	0.806209	0.880993	-0.372083	-1.40869	-0.30875
	1145	0.830039	1.29376	0.928585	0.54921	0.557442	0.714215			1145	1.78604	1.04022	1.55084	-0.592397	-0.187283	-0.0998171
	1146	-0.853714	-0.48798	-0.735785	1.25355	0.40973	-0.307751			1146	0.707626	0.318662	1.2943	-0.232755	0.807561	-0.365522
	1147	-1.44091	-0.95316	-1.13706	1.26385	0.137668	0.408529			1147	0.595047	0.782132	0.420544	-1.61438	0.0177872	1.61768
	1148	-0.621623	-0.407058	-0.0728287	0.936189	0.765295	0.623401			1148	1.08912	2.77857	1.27101	-0.818794	0.61905	1.03823
	1149	0.11584	-0.379937	-0.0482811	0.68921	0.753695	-0.807027			1149	1.68427	2.42566	2.23605	0.20831	-1.28448	0.669243
	1150	0.272955	-0.412798	-0.157486	1.22072	1.11626	-0.819195			1150	0.38443	2.17303	2.14567	0.048427	0.390826	0.0357113
	1151	-0.0766955	-0.67871	-0.0913503	1.17273	1.33509	-0.198358			1151	2.8442	1.24209	1.72286	-0.505542	1.06882	0.182449
	1152	-1.095	-0.919152	0.915737	0.603346	0.354808	0.369161			1152	1.59135	1.92862	1.22328	-1.13818	1.95464	0.0932037
	1153	-1.14696	-0.810869	0.35972	0.668397	-0.102682	0.164333			1153	0.639853	1.06243	1.43503	-0.738523	1.72747	0.727279
	1154	-0.735058	-0.464202	-0.573756	0.383726	-0.485486	-0.234515			1154	0.672047	1.5069	1.97706	0.305623	0.450971	0.803616
	1155	-0.32036	-0.912489	-0.946518	0.307558	-0.553098	0.479239			1155	1.33315	0.66201	2.36511	-0.701644	0.90866	0.901354
	1156	-1.11056	-1.2235	-1.17346	0.970746	0.197918	0.848173			1156	1.4036	1.74791	1.05425	0.503186	1.63959	0.746066
	1157	-1.07988	-1.22497	-1.36496	1.39815	0.809517	0.625757			1157	2.17579	1.34984	1.82531	-0.549472	0.231309	1.4004
	1158	-0.458302	-0.443795	-0.198586	1.83924	1.34199	0.805603			1158	2.1798	1.12672	1.60199	-0.622237	0.157008	0.841422
	1159	-0.505605	-0.717527	0.0376954	1.08502	0.26758	0.517955			1159	1.96754	1.50653	1.98182	-0.144466	0.871142	0.505035
	1160	0.688719	-0.101214	-0.503092	0.593888	-0.507801	-0.0208616			1160	1.34434	0.995323	3.16268	-0.387611	0.395438	0.662987
	1161	0.474358	0.438449	-0.41267	0.902636	0.321091	0.5261			1161	-0.332683	1.78161	2.49788	0.77991	1.33965	0.103598
	1162	0.765916	2.39705	0.938107	-0.747986	2.14902	0.812199			1162	0.0868357	0.800163	1.44642	-1.30444	-0.70834	-0.442082
	1163	1.14263	3.68027	1.89238	-1.17834	2.60455	2.34776			1163	0.338782	0.908546	1.68631	-1.81953	0.957119	0.625371
	1164	0.795194	2.36186	1.05755	0.167412	0.933027	3.19983			1164	1.35775	1.89268	1.12359	-1.84127	0.389002	1.7573
	1165	0.25092	-0.132835	-0.627012	-0.35046	-0.600299	1.13078			1165	-0.73917	0.663529	1.68496	-0.590191	-0.390396	0.290267
	1166	-0.483012	-1.19027	-0.772396	0.521756	-0.892706	0.135253			1166	0.188856	1.36402	1.48111	-0.599748	0.118632	0.800028
	1167	-0.159057	-0.621154	-0.062718	1.24716	-0.638588	-0.127864			1167	-1.02288	1.94451	2.16747	-1.0387	-0.455314	0.0943068
	1168	-0.187168	-0.384199	-0.153578	1.16755	0.229305	0.350845			1168	-1.45465	0.835932	-0.272897	-0.653444	0.126452	0.647282
	1169	0.522372	-0.134586	-0.38829	1.26242	1.39004	-0.200452			1169	-0.539211	-0.444106	-0.704727	-0.325448	-0.246718	0.592863
	1170	0.497402	0.133184	-0.0910433	0.680648	0.468505	-0.921288			1170	0.302802	0.571771	0.690357	-2.33019	0.621269	0.715774
	1171	0.00423526	-0.32911	-1.05085	-0.13584	-0.457861	0.145075			1171	1.20208	0.907625	0.76847	0.482889	0.58189	0.108932
	1172	-0.425858	-0.810909	-1.02657	0.609945	0.338395	0.903423			1172	0.521991	1.46901	0.493864	-0.2234	0.179209	1.1939
	1173	-0.350444	-0.903549	-0.80521	0.913604	0.810974	0.634433			1173	0.465291	1.06655	1.33249	-1.39471	1.61091	-0.359958
	1174	-0.429877	-0.622142	-1.16352	0.565111	0.255414	-0.521759			1174	0.571205	0.602333	2.3166	-1.50501	1.42717	0.512644
	1175	-0.456389	-1.09941	-0.939668	0.653701	0.128467	-0.513944			1175	-0.238617	1.6422	0.946706	0.0842973	0.0790701	-0.0143623
	1176	-0.595793	-1.05149	-0.287254	1.47996	0.670653	0.495557			1176	0.720411	1.10076	0.742067	0.0627342	-0.220505	0.646803
	1177	-0.82569	-0.610111	0.236043	1.1822	0.614414	0.739216			1177	1.67272	0.519889	-0.255356	0.610988	-0.939721	0.756668
	1178	-0.801935	-0.750997	-0.298354	1.29859	0.727816	1.05911			1178	0.209155	0.220123	1.1904	1.12314	-0.104598	-0.0956408
	1179	-0.815075	-0.506092	0.141321	0.618092	0.748318	1.09059			1179	-0.952609	1.46906	0.347866	0.0687162	1.38525	-0.891479
	1180	-0.260034	-0.825017	0.0530646	0.306615	0.080871	0.187385			1180	1.20463	0.910617	1.09536	0.697724	1.28129	0.260561
	1181	-0.13548	-0.780127	-0.797234	1.36224	-0.421978	-0.753058			1181	-0.340117	1.04001	0.698523	-1.49949	0.806692	-0.257347
	1182	0.124795	-0.142436	-0.190979	1.42858	0.125421	0.462556			1182	-0.655731	2.05727	1.27718	0.112662	0.711124	-0.290856
	1183	0.0421136	-0.418986	-0.177222	1.68264	0.786525	0.686207			1183	3.01831	1.7146	1.48327	1.19211	0.131362	-1.92149
	1184	0.20671	-0.49139	-0.485107	1.66646	-0.31821	0.27509			1184	1.32408	1.97468	0.132732	0.36057	0.798644	0.0795525
	1185	0.922524	-0.638044	0.123183	2.02597	0.329333	1.43839			1185	1.98877	2.17313	0.0418825	-0.545145	1.45301	-0.0154487
	1186	-0.254416	-0.788145	0.288913	1.29603	1.44435	2.18322			1186	-1.49052	1.54746	1.27347	-0.618737	0.859955	1.89191
	1187	-0.607629	-0.691931	0.44886	0.857516	0.991957	0.902497			1187	-0.185134	0.694787	1.27325	-0.928671	-0.0616724	0.679035
	1188	-0.549984	-0.400796	0.380782	0.386331	-0.0822152	-0.267738			1188	1.9218	2.4018	2.45842	1.2783	0.387632	2.02216
	1189	-0.608007	-0.0549462	-0.771285	-0.901371	-1.06538	-0.112775			1189	0.293551	1.85131	1.023	-0.331355	-0.652087	-0.924828
	1190	-0.13817	-0.294543	-0.333137	-0.477741	-0.00114476	0.146575			1190	0.877666	1.80171	0.675583	-0.940412	-0.697442	-1.20847
	1191	-0.700815	-0.616886	0.402243	0.0419238	-0.0394591	-0.21957			1191	1.78503	2.56521	1.62937	0.868554	0.212031	1.18566
	1192	-0.654736	-0.873043	0.296105	0.700859	-0.186339	0.035451			1192	1.85296	2.87747	2.77694	-0.572573	1.04045	0.844062
	1193	0.098195	-0.883287	0.451162	1.31399	-0.340331	-0.497619			1193	1.07082	0.937456	1.41039	-0.326119	0.0717058	-0.0248545
	1194	0.0709093	-0.63685	0.563269	2.49715	0.0905443	-0.41509			1194	0.742452	1.80338	1.069	0.158458	-0.958832	-0.167406
	1195	-1.00029	-0.340634	0.728673	1.88705	0.496583	0.499358			1195	0.796636	2.66018	1.49336	-0.394885	0.0443386	0.829482
	1196	-0.657195	-0.714072	0.336042	1.416	0.0237733	0.235441			1196	0.300392	1.45328	1.58273	-0.293137	0.053121	0.578673
	1197	-0.0742813	-0.947556	0.327742	1.02527	-0.113997	-0.573866			1197	-1.27315	1.8808	0.0260182	0.228861	0.219765	1.11656
	1198	-0.124621	-0.870489	-0.143038	0.94181	-0.518708	-0.736415			1198	0.32226	1.84933	1.28112	0.44751	1.37374	0.764027
	1199	-0.511709	-0.86967	-1.17529	1.60566	-0.562344	-0.0346603			1199	2.35756	1.58341	0.778519	-1.00488	0.337169	0.341787
	1200	-1.59476	-1.05685	-1.30621	0.544174	-0.197488	-0.213444			1200	0.50585	0.523479	0.364906	1.07638	0.87801	-0.205553
	1201	-1.9979	-0.847001	-0.711115	0.0914139	0.455649	-0.049867			1201	-0.988741	-0.202045	0.210078	0.383757	-0.164497	-0.734061
	1202	-0.833443	-0.440304	-0.490286	1.09579	0.861179	0.946876			1202	-0.328412	0.399178	0.375767	0.175088	0.296374	0.293944
	1203	-0.168609	-0.524609	-0.296404	-0.282992	-0.230607	0.352022			1203	-0.203964	0.413707	0.183433	0.404349	0.180299	-0.927506
	1204	0.138053	-0.808722	0.416882	0.30271	-0.0234503	0.0591085			1204	-0.270681	1.36749	0.420342	0.0456855	-0.665813	0.229337
	1205	-0.80761	-0.83101	0.687201	1.85703	0.941813	0.120537			1205	-0.413674	1.90923	1.20715	0.222511	0.895733	-0.419304
	1206	-0.355916	-0.727138	0.54954	0.871245	1.08314	0.825321			1206	0.316378	1.44076	1.72453	1.45121	-0.0783231	-0.131596
	1207	0.420195	-0.69732	-0.323319	0.960217	1.20881	0.672532			1207	0.99305	1.97034	1.57181	0.218694	0.48541	1.53002
	1208	0.0708681	-0.525182	-0.7783	0.471231	1.18852	0.311354			1208	0.485873	1.31628	1.59458	-1.57288	0.0473333	0.146598
	1209	0.9226	-0.101883	0.338003	-0.293014	1.0708	0.405598			1209	-0.68096	1.3915	0.889391	-0.481601	-0.849644	-0.281345
	1210	0.133684	-0.468969	0.32146	-0.125258	-0.267937	0.083924			1210	0.0190192	1.98881	2.3409	-0.48482	-0.855959	-0.423638
	1211	-0.0820441	-0.920714	-0.470298	0.140514	-0.595446	0.114365			1211	2.61778	1.15209	1.56774	-0.542251	-0.626807	0.131044
	1212	0.214672	-0.813604	-0.475582	0.630875	0.511701	0.636397			1212	1.49637	1.73774	0.725703	0.809167	-0.104186	-0.288967
	1213	0.254632	-0.668142	-0.383796	0.780135	0.399209	0.84611			1213	0.76932	0.877794	1.02002	0.623454	-0.195552	-0.0967534
	1214	0.869808	-0.286663	0.187181	0.473446	0.839923	-0.526406			1214	0.20678	1.00089	1.0597	-0.523051	0.838172	0.0444928
	1215	1.13285	-0.663678	0.616651	0.281532	1.151	-0.549242			1215	-0.359469	1.09678	0.0415178	-0.162863	1.10577	-0.297572
	1216	0.535515	-0.345135	0.467791	0.796189	0.26344	-1.01765			1216	1.69583	2.09422	0.418288	0.22844	-0.0157565	0.764123
	1217	-0.531463	-0.621661	0.238033	0.963966	0.417192	-1.01033			1217	1.64738	1.19805	1.559	-0.00189661	-0.751887	-0.747811
	1218	0.520202	-0.388912	-0.229426	0.367201	0.88523	-0.211558			1218	1.48408	0.861467	1.3633	0.775404	-0.0943691	0.20761
	1219	1.01915	-0.1343	-0.943016	0.25301	0.198825	-0.306201			1219	1.64815	1.62983	0.826663	0.271701	-0.523401	-0.113249
	1220	-0.166896	-0.0843694	-0.847677	0.905067	-0.302104	0.59359			1220	0.474661	1.75087	0.743906	-0.46565	-0.199936	-0.595154
	1221	0.961623	0.394808	-0.277749	0.964232	0.915843	2.73943			1221	-1.2791	1.73823	1.07669	0.805141	0.346534	2.24787
	1222	1.36393	0.329768	-0.212534	0.760315	0.844708	0.450527			1222	0.362543	0.980438	0.242427	0.598701	0.334172	2.17952
	1223	0.283542	-0.308503	-0.971492	0.175531	0.272724	-0.388042			1223	0.804289	1.33388	0.779551	-0.257851	-0.0531971	0.0329715
	1224	0.150254	-0.432332	-1.05343	0.196752	-0.710228	0.113535			1224	2.36243	1.36597	0.452088	-0.0972582	-0.0469918	-0.0917312
	1225	0.238294	-0.416714	-0.213818	1.01325	-1.22634	-0.286159			1225	0.202995	1.38971	1.48493	1.17294	0.949018	-1.13684
	1226	0.190346	0.0149975	0.530382	1.22661	-0.913072	0.115156			1226	-0.902303	1.8793	2.09398	0.706506	0.0250292	-0.446587
	1227	0.459155	0.127213	0.583991	0.242694	0.0418347	0.0894694			1227	2.31555	1.51364	0.4959	-0.471915	0.741207	-0.119844
	1228	0.698829	-0.450936	0.0768533	0.152517	0.254236	0.30378			1228	0.283515	1.95386	1.43655	-0.616823	-0.28954	1.51028
	1229	0.774529	-0.293562	0.127285	0.963321	-0.189447	0.417427			1229	1.07005	1.9329	1.3921	-0.602067	1.45725	0.502338
	1230	0.647367	0.169485	-0.0252655	0.405216	-0.441075	-0.179508			1230	1.06214	1.98148	1.67598	-0.92494	-0.0191855	1.75429
	1231	-0.0511863	0.0330367	-0.553821	0.0964993	-1.08275	0.413981			1231	0.905364	1.5894	1.4838	-0.447804	0.451266	0.00115196
	1232	-0.633938	-0.664144	-0.238707	1.23218	-0.580276	0.56255			1232	0.343077	0.794777	2.65978	0.0750351	-0.599604	-0.320624
	1233	-0.545168	-1.10595	-0.0693211	1.66838	0.481972	0.106248			1233	1.839	2.69825	3.03684	0.0447407	-1.06921	0.134939
	1234	-0.0450319	-0.984106	-0.973883	0.722112	0.596326	-0.0496262			1234	-0.174499	1.48864	1.9281	-0.0476661	-0.177721	-1.15447
	1235	0.462953	-0.710386	-1.33485	1.26462	0.672023	-0.00317555			1235	0.491562	2.05784	1.34706	0.236608	0.298149	1.19688
	1236	-1.24485	-0.79349	-0.829968	1.68561	-0.472921	-0.513647			1236	0.616693	1.14515	2.52615	-0.147155	-0.203411	1.51979
	1237	-0.925125	-0.681582	-0.756888	0.518127	-0.307928	-0.64733			1237	0.165804	1.57371	2.21661	-0.368627	-0.97113	0.685658
	1238	0.768555	-0.417596	0.119863	-0.320943	0.837142	0.292683			1238	-1.17388	0.634926	0.644698	-1.09545	-1.3226	-0.541658
	1239	0.556773	-0.707658	0.0341224	-0.0134986	-0.295338	0.74524			1239	0.95232	1.52883	0.689998	-0.401508	2.60912	0.829041
	1240	0.179763	-1.60369	-0.880973	0.531041	0.203765	1.08357			1240	1.71002	2.71229	0.795469	2.1434	-0.0284406	-0.222731
	1241	0.0227049	-1.19558	-0.618954	0.552758	0.423321	-0.312459			1241	1.54405	2.00872	2.78524	-0.978997	-0.197695	0.54353
	1242	1.05792	-0.288394	-1.17396	1.39509	0.301615	-0.0640177			1242	0.256306	2.02906	2.24049	-1.07305	2.45869	-0.293176
	1243	0.775852	-0.660795	-1.12315	1.79806	0.863578	0.908543			1243	1.41018	2.32745	2.05557	1.07508	0.909953	-1.0824
	1244	0.136324	-1.14699	-0.924591	1.74212	0.236158	0.155557			1244	0.427973	2.51449	2.31409	-0.364823	0.329888	0.400828
	1245	0.477768	-0.701742	-1.13116	1.21351	0.38961	0.402952			1245	0.396126	2.05395	2.65441	0.184679	-0.787643	-0.366577
	1246	-0.519063	-0.502811	-0.565277	0.811336	-0.074957	1.22601			1246	0.378694	0.182156	1.2374	1.47855	-0.93086	-0.239603
	1247	-0.349353	-0.276136	0.0310297	0.401686	-0.937388	0.348637			1247	1.35667	1.20587	2.31853	0.574829	-0.0114396	-0.290599
	1248	-0.160158	-0.261555	-1.11924	-0.190065	-0.298546	-0.307683			1248	1.47693	2.11136	1.55351	-0.282556	1.38268	0.296045
	1249	-0.687418	-0.336315	-0.579159	1.57907	0.975786	0.40353			1249	0.750439	1.26127	2.47396	0.377255	1.87707	0.681484
	1250	0.664533	0.219431	0.993223	1.69034	0.911492	0.0286149			1250	0.924738	1.85642	0.88047	-0.996298	0.962921	0.575118
	1251	2.80953	-0.148868	0.383312	0.262101	-0.265707	0.943239			1251	1.5655	1.39531	0.603878	-0.369771	-0.137199	-1.49993
	1252	0.799461	-0.25809	-0.0664559	-0.294835	0.171433	0.856438			1252	-0.340146	1.98582	-0.769683	-0.231036	0.497859	-2.0253
	1253	-0.619148	-0.504094	-0.358995	-0.498469	0.707423	-0.775224			1253	0.389762	0.932162	0.287729	-0.253861	1.55019	-0.360635
	1254	-0.334921	-0.491274	-1.35429	0.0739214	1.05348	-0.795797			1254	1.78083	1.90498	2.55927	-0.258255	-0.366137	-0.0106291
	1255	-0.288982	-0.160109	-1.59798	0.688541	-0.196961	-0.543727			1255	0.432499	1.37642	1.6783	0.369248	-0.945116	0.188681
	1256	-0.223904	0.0445799	-0.909501	0.302947	-0.0822281	-1.1215			1256	-0.0805417	0.67757	1.10955	0.348041	0.664411	0.197163
	1257	0.159026	-0.025937	-0.444346	1.07401	0.778821	-1.39274			1257	-1.05157	1.10622	1.4006	0.860759	0.192001	0.632754
	1258	0.550933	-0.176396	0.36151	1.48383	-0.774833	0.740389			1258	0.786267	0.63442	0.125511	0.377083	0.698358	-0.089811
	1259	0.817023	2.14334	0.695018	1.94714	1.63854	2.98468			1259	0.807593	2.58613	0.635581	0.0858817	0.9458	1.42007
	1260	1.5322	4.07969	1.0648	0.757568	2.06339	3.19446			1260	1.00273	3.62918	1.38044	-0.384365	2.40017	1.70442
	1261	1.14702	5.47531	2.08485	0.023634	1.63937	4.06959			1261	0.625876	3.98524	3.07274	0.31617	0.62269	1.01991
	1262	0.475062	5.40558	1.29572	1.52885	3.22991	2.30271			1262	0.75121	4.67496	1.10438	-0.423767	2.00517	0.69337
	1263	0.88929	4.53376	1.19237	1.54294	2.94328	2.14941			1263	2.85352	2.72557	1.02032	-1.6438	1.78423	1.30535
	1264	1.63828	4.88777	1.13717	0.482026	2.72874	2.98567			1264	1.03032	2.88063	1.23296	-0.269276	0.918949	0.632406
	1265	1.51576	3.62389	0.421401	0.31433	2.57062	1.04886			1265	0.539753	2.07691	2.32832	-0.00403036	-0.716494	-0.192176
	1266	-0.978415	0.470324	0.51111	0.699615	1.33892	1.08679			1266	0.742883	0.592036	1.70918	0.32841	-1.50336	-0.0775368
	1267	-0.75662	-0.545788	0.348179	0.567535	0.860053	0.30223			1267	0.771732	1.9327	1.53314	0.131232	0.878574	-0.191971
	1268	-0.261395	-0.766764	0.163532	0.757763	0.6647	0.737941			1268	1.08138	2.42841	2.65623	-1.048	-0.674166	0.565167
	1269	0.191574	-0.784324	-0.0186767	-0.0803678	-0.165218	1.15882			1269	2.80637	1.90977	1.70478	-0.729664	-0.348695	1.1309
	1270	0.705012	-0.111086	-0.0404244	0.0211745	0.333286	1.00104			1270	2.46929	3.26047	2.12591	-0.264197	-1.90212	0.43756
	1271	0.551018	0.543755	0.456279	1.45376	0.956986	0.696384			1271	5.10748	1.63074	1.69097	0.0728749	-0.476713	0.0388441
	1272	1.15256	0.865722	1.20322	0.188831	1.20556	0.792305			1272	3.31926	1.83153	1.52672	-1.53323	0.78099	-0.151966
	1273	0.628269	2.85082	1.5703	-2.05045	1.33142	3.0841			1273	2.26017	1.98318	1.90541	-0.540138	-0.553246	-0.482838
	1274	1.05679	3.74795	1.82007	-1.19845	1.55483	2.78136			1274	-0.215831	2.6453	3.58884	0.162466	0.828255	-0.118786
	1275	1.76289	3.78065	2.89274	0.882525	1.79663	1.22801			1275	1.51678	1.7273	2.56226	0.693868	1.17992	0.883086
	1276	1.48436	3.86553	2.89848	0.777244	0.991183	2.46426			1276	1.38469	2.28542	0.980534	0.189756	-0.180154	-0.0206614
	1277	1.26724	4.08366	1.26968	0.653924	1.99796	2.66869			1277	-0.134931	1.84113	0.490173	0.505187	-2.13792	0.0957243
	1278	1.49568	4.97782	1.06775	0.873091	3.38084	2.33025			1278	-0.613367	2.77596	1.12652	-0.353203	0.697067	1.97865
	1279	2.06145	4.80838	1.66791	-0.656944	1.84347	2.33853			1279	-1.22408	2.14402	0.172415	-1.27965	2.15805	1.1498
	1280	1.76004	4.16973	1.48025	-3.03882	2.4431	0.764914			1280	0.027065	0.306361	0.727358	-1.75378	0.255101	0.14803
	1281	1.99267	4.77942	2.0313	-0.885951	3.65246	1.47278			1281	0.829973	1.04237	0.204736	-1.07821	2.42558	-0.00458727
	1282	0.41525	5.77129	1.49927	-0.410216	3.12143	4.19269			1282	0.118041	1.31946	1.60441	0.825099	0.662197	0.638662
	1283	-1.10703	4.42347	1.1976	-0.61402	2.68649	3.14153			1283	4.10139	4.17668	0.627637	-0.32417	3.50575	3.3503
	1284	0.793674	1.91161	0.827904	0.94434	0.716368	0.472353			1284	2.45676	3.75451	0.472549	-0.320694	1.79307	4.08528
	1285	-0.573774	-0.24552	-0.831438	0.703436	0.0943708	0.39682			1285	2.97211	3.00542	2.34116	-0.23898	0.950967	1.94251
	1286	-0.051437	0.0687967	-0.0515328	-0.245423	-0.286044	0.545401			1286	2.29587	2.57931	0.886445	-1.14315	0.562984	-0.0575078
	1287	0.945032	0.280745	0.425381	0.325146	0.0714567	1.90836			1287	2.39471	1.07607	0.563186	-0.144443	0.720917	-0.260828
	1288	-0.018571	0.948499	0.290704	0.485874	0.0537838	1.02108			1288	1.65109	3.02494	-0.0506516	-0.692098	1.54477	-0.338001
	1289	-0.100086	0.792944	1.16397	1.25191	-0.462002	-0.418378			1289	-0.449343	2.75534	1.911	-0.397956	0.110742	0.093461
	1290	0.75203	0.426365	1.10195	0.475048	0.415418	-0.58646			1290	-0.782373	1.23462	2.09812	0.0963222	1.42099	0.586304
	1291	1.22685	0.659871	0.420094	-0.592413	0.955517	-0.424368			1291	0.667852	2.22508	1.9326	-0.501688	-1.28551	0.298842
	1292	1.19012	0.798772	0.799565	1.72041	1.17253	1.832			1292	1.13758	1.51517	2.19257	0.568467	-2.16143	0.476899
	1293	0.646745	2.23608	0.924435	0.590755	2.13325	1.81181			1293	0.272436	1.95205	2.42066	-0.8061	-0.407613	0.301994
	1294	1.48084	1.8082	1.01579	-0.794733	1.65481	0.3125			1294	0.307603	1.21395	0.430349	-0.752048	-0.0588481	-0.265764
	1295	1.7903	0.488204	0.80488	0.330614	-0.433707	0.403483			1295	-0.0928961	0.132476	0.515589	0.371459	-1.14377	0.926296
	1296	-0.140495	0.546016	-0.33169	0.133632	-0.27111	0.523723			1296	-0.29927	0.54086	1.07152	0.586541	-1.22299	-0.142498
	1297	0.230347	0.471741	-0.202485	-0.63584	1.31788	-0.322445			1297	1.14116	-0.00208254	0.155698	0.512502	-0.695462	1.17515
	1298	-0.592871	0.0685579	0.105511	-0.309216	1.3498	-1.10897			1298	0.493965	-0.00966305	0.219379	1.33216	-0.53638	0.0818753
	1299	-1.36821	-0.370712	0.536806	-0.846498	0.0661182	-1.00813			1299	0.466076	1.03864	1.01707	-0.469436	-0.0783831	1.66581
	1300	0.496345	-0.134889	0.968948	-0.778668	0.0497242	0.232727			1300	1.46305	1.42192	1.36653	-1.47187	2.05739	-0.610313
	1301	0.931755	-0.308331	0.33897	0.675063	0.242772	0.536913			1301	0.460958	1.99486	1.7866	0.40755	0.325509	1.07859
	1302	0.0299126	-0.151113	0.76392	0.030463	-0.515548	-0.440084			1302	0.179902	1.27488	1.31147	0.434569	0.184164	0.797064
	1303	-0.547306	0.40304	-0.447356	-0.560203	-0.934578	-0.87871			1303	1.08462	0.685135	1.61444	1.67472	1.1042	0.531161
	1304	-0.439157	-0.201839	-0.86509	-0.576144	-0.927731	0.168146			1304	-0.629253	1.46927	0.621261	0.154093	0.625831	-0.109256
	1305	-0.272235	-0.588413	0.196959	-0.19043	-0.533946	0.683867			1305	0.630949	1.51034	0.957643	-0.213723	0.88391	0.0205496
	1306	0.404962	-0.080994	0.96656	-0.400102	-0.575414	-0.0229365			1306	1.33137	1.63557	0.673904	0.613812	1.03675	0.756068
	1307	0.570421	-0.073479	0.794761	-0.447317	0.0347189	-0.322232			1307	0.634356	2.04237	1.50305	-0.304625	1.29472	-0.389403
	1308	0.82036	-0.650836	-0.251757	0.227477	0.361131	-0.134296			1308	-0.227879	2.2865	-0.122561	-0.146894	0.843919	-0.016659
	1309	0.788097	-0.32189	-0.438201	0.0926152	-0.0230068	0.0106077			1309	1.6325	1.26102	0.362036	-0.525713	0.902649	-0.250452
	1310	0.0576107	0.55092	-0.467203	-0.866859	-0.700046	-0.424507			1310	0.323278	0.618982	0.417513	-0.299351	-0.341308	-0.0264316
	1311	-0.466369	0.924967	0.707383	-0.632945	-0.298734	-0.173543			1311	0.670122	0.0954529	0.875031	0.76146	-0.355999	-0.446326
	1312	0.175316	1.11079	1.38969	0.190819	0.452732	-0.0886108			1312	0.673523	0.479717	0.688625	-0.966243	-1.49373	0.473437
	1313	0.825262	1.16196	0.228653	0.365181	-0.0942291	0.472128			1313	0.604504	0.668394	0.800321	0.302083	-0.852134	0.294649
	1314	-0.689639	-0.252725	-1.66038	0.497959	-0.560221	0.278276			1314	-0.20222	1.83549	2.43731	-0.463223	-0.624677	0.284428
	1315	-1.36115	-0.661498	-1.11149	-0.305091	0.577417	-0.232014			1315	0.844627	1.66839	2.60882	0.800587	-0.0802116	0.508783
	1316	-0.501973	-0.626756	-0.58112	-0.0306651	0.658435	-0.296342			1316	1.47636	1.17859	1.46283	-0.763693	0.564325	1.87454
	1317	-1.07228	-0.83304	-1.25459	0.287195	0.0411872	-0.613527			1317	1.81593	1.94896	0.885954	0.690516	-0.875689	2.13511
	1318	-1.05291	-0.568151	-0.696389	0.0593384	-0.276892	-0.16423			1318	0.383688	3.83249	0.42667	1.11367	0.856673	0.934272
	1319	-0.319028	-0.0486094	1.00053	0.574946	0.388467	1.1222			1319	1.31751	1.39379	1.79861	1.08638	0.303013	0.8168
	1320	-0.377054	-0.576197	0.509802	1.46806	0.875842	0.981414			1320	-0.290241	0.469741	1.17857	0.449654	0.818481	0.0429562
	1321	0.209466	-0.474642	-0.401098	0.667809	-0.439075	0.717951			1321	0.831267	0.61886	0.687336	-1.09853	1.25369	-0.976122
	1322	0.583929	0.168705	0.572905	-0.16889	0.225193	0.288685			1322	1.82104	1.51764	-0.140811	0.843633	-0.689461	-1.08855
	1323	0.165126	-0.273111	0.672676	-0.711459	0.000554868	-0.631373			1323	1.55674	0.714798	0.676548	-0.270071	-0.044741	0.621018
	1324	0.941273	-0.190105	-0.488493	-1.04254	0.266425	-0.383904			1324	2.3623	1.06579	1.54384	-0.153319	-0.154107	0.401293
	1325	0.627876	-0.311915	0.513356	1.01176	1.78281	0.270057			1325	1.14062	1.38429	2.03941	-0.941598	-0.0221633	-0.304271
	1326	-0.146336	-0.443157	-0.273303	1.43333	1.01999	-0.0641412			1326	1.54741	1.13513	0.551375	-2.04107	-0.929082	-0.736133
	1327	0.461205	0.307032	-0.915015	-0.112957	-0.0564036	-1.08395			1327	0.194686	1.24448	0.608833	-1.41492	0.339244	0.885966
	1328	0.706434	0.228602	1.30277	-0.085836	-0.0960938	-0.708123			1328	1.52746	1.21553	1.53419	0.0223549	-0.334062	0.109228
	1329	0.223511	0.0138193	1.29592	-0.927963	-0.205459	0.721304			1329	0.114106	2.64999	1.89748	-0.0962466	-0.677967	-1.04944
	1330	0.662988	0.901164	0.591637	-1.61296	-1.40045	0.408183			1330	-0.262629	1.96957	1.32429	-0.67015	0.653095	-0.365422
	1331	0.915326	0.628044	1.91512	0.295002	-0.886458	-0.0493236			1331	1.22556	1.31786	1.91797	0.861685	-0.26487	-0.365577
	1332	0.359013	0.631244	1.89571	1.80489	-0.876014	0.562658			1332	0.205559	1.10552	1.49197	0.135513	0.881753	0.777895
	1333	-0.00832105	0.677815	0.91062	0.917779	-0.97825	0.779152			1333	0.00468249	0.221866	1.33148	0.248458	1.11089	-0.332967
	1334	0.31189	0.711871	0.751328	0.0145794	-0.261504	0.628391			1334	3.09806	0.393367	2.20684	-0.0914459	0.253872	0.884163
	1335	0.197995	0.154949	1.22724	1.65419	-0.521382	-0.28673			1335	-0.819418	0.590364	1.42787	-0.142162	1.658	0.859448
	1336	-0.00611941	-0.149998	1.43071	1.10092	-0.771398	0.0794098			1336	0.205857	1.24789	2.63169	-1.11528	0.22172	0.55119
	1337	-1.04485	0.88373	1.39498	-0.475211	-0.718082	0.820755			1337	1.05127	1.16763	2.07255	1.05777	-0.368166	0.588019
	1338	-0.0388616	1.01134	1.86262	-0.905297	-0.791003	-0.221139			1338	0.874511	1.23408	1.44081	-0.662361	0.431057	-0.0170068
	1339	0.831629	1.47285	1.86376	-1.88418	-0.894428	0.598172			1339	0.600667	1.86492	1.90503	-0.148011	-0.147575	1.51898
	1340	-0.606766	1.54266	2.6619	-1.82046	0.0757041	1.66771			1340	-0.160098	2.59122	2.47527	0.881346	0.894433	0.433117
	1341	-0.711668	0.627582	2.16808	-1.11849	-0.649585	0.766032			1341	1.80146	2.39581	1.26417	0.101818	-0.355627	-0.271334
	1342	-0.133884	1.44737	0.0602504	-0.171197	0.069974	-0.13747			1342	0.521945	0.375396	1.8891	-0.912899	-1.08186	1.14706
	1343	-0.0245986	1.29948	0.834868	-0.106036	-0.534347	0.5522			1343	1.57415	0.203105	1.84036	-0.423513	-0.291108	0.0287427
	1344	0.824281	0.761738	0.864345	0.115285	-0.622229	1.40291			1344	1.4623	1.39951	1.6085	-1.43798	0.246426	-0.755899
	1345	1.79233	1.13079	0.976054	-0.733576	2.0046	1.69849			1345	2.12653	2.22671	1.92099	-0.826803	-0.287425	-0.669792
	1346	1.35318	1.36321	1.12884	-1.29649	1.83519	1.0923			1346	2.86706	2.91787	1.87197	0.315018	-0.716029	-1.17714
	1347	-0.708575	2.63334	0.626685	-1.48418	0.253821	0.97522			1347	0.0757162	1.43099	1.22824	-0.928674	-1.88092	0.427166
	1348	-0.747754	4.47282	0.723159	-1.33351	-0.00196705	1.37741			1348	0.491782	0.770408	0.788901	-1.2766	-0.596456	0.633719
	1349	1.06339	3.81395	0.460031	0.563254	0.266055	1.06611			1349	0.566157	1.79777	0.983624	-1.51965	0.0604182	-0.40589
	1350	1.96669	1.42459	0.44127	0.623833	0.650106	0.581638			1350	-0.665583	2.59298	2.30543	-0.49273	1.13464	1.19246
	1351	0.278561	0.471948	0.373136	-0.168404	0.809925	0.70284			1351	2.04404	1.92338	1.95139	-0.14418	-0.130485	0.999203
	1352	-0.150758	-0.146384	0.324444	1.20373	-0.0816681	-0.00552216			1352	2.82143	0.588829	1.05138	-0.668123	0.146239	0.54763
	1353	-0.346145	0.0336577	0.746837	-0.0724579	1.29864	0.619146			1353	0.760028	2.0291	2.39424	-0.707878	1.58828	0.835116
	1354	0.275284	-0.165331	1.16968	-1.00349	0.830845	0.798681			1354	0.733778	2.10266	2.38532	0.747713	0.376306	0.713141
	1355	0.183608	-0.372436	0.830292	0.406878	-0.436158	-0.39314			1355	2.05189	1.50055	1.86069	-0.498579	-0.582228	0.45853
	1356	0.786508	0.373648	-0.377517	0.793163	-0.878458	0.32619			1356	1.92188	1.60158	2.22549	1.03846	0.520914	1.06113
	1357	0.777936	0.538724	-0.267183	0.519934	-1.22897	0.108795			1357	-0.0453119	1.01219	0.99947	0.0631323	1.34936	1.49859
	1358	-0.688071	0.134362	0.760594	0.17041	0.405888	-1.03972			1358	-0.0244568	1.00554	1.9044	-1.25513	0.880208	-0.792388
	1359	-0.113768	0.245622	0.754909	-1.15627	0.330204	-0.214408			1359	0.692176	0.904832	2.75327	-0.0210685	-0.807593	-0.0872309
	1360	0.250933	-0.346449	0.0811142	0.203279	-1.23382	-0.242354			1360	0.8613	2.0314	1.70401	-0.184728	0.299901	0.628894
	1361	-0.979772	-0.629558	0.297157	0.790983	-0.940897	-1.26325			1361	2.16853	1.52277	0.939234	0.337253	0.49586	-0.947809
	1362	0.344924	1.01833	1.12381	1.22437	-0.409822	0.300865			1362	1.07636	1.9752	1.38438	0.138228	-0.507648	-0.64654
	1363	1.20338	1.63448	1.12122	0.500978	-0.0175615	-0.896507			1363	1.29647	1.35251	0.685874	-0.135557	0.589266	-1.43474
	1364	0.146752	1.69884	1.58753	-0.0678969	1.94063	-0.201622			1364	1.59315	1.56708	1.20519	-0.923103	0.163871	-0.999565
	1365	-1.29485	1.94685	0.994274	-0.254864	2.25621	0.705187			1365	-0.506069	0.825851	0.0438705	0.260605	-0.0639856	-0.0676951
	1366	-0.538579	1.46778	-1.09365	-1.04502	0.587148	0.487927			1366	0.963965	1.68501	0.406293	0.271831	-0.923882	0.336365
	1367	-0.232463	0.431507	-0.870476	-1.17996	-0.424837	0.248866			1367	2.58658	1.50781	2.33765	-0.707138	0.499959	-0.0743753
	1368	-0.684087	-0.0267331	0.202246	0.331606	-1.11651	-0.61424			1368	0.697148	1.2019	1.31511	0.236866	0.113204	0.791153
	1369	0.177368	-0.236929	0.0682634	2.62072	-1.17615	0.792089			1369	0.933287	1.35127	0.816679	-0.752823	1.40354	1.47139
	1370	1.0032	-0.404708	0.394512	1.22965	-1.12333	0.630997			1370	0.543431	1.34591	1.05132	1.35079	0.58965	1.5955
	1371	0.403937	-0.436497	0.142588	-0.0865625	0.734961	-0.826328			1371	-0.126279	1.7182	0.602233	-0.837193	-0.543425	1.00547
	1372	0.226366	-0.613732	-0.155744	0.688955	0.30346	-1.19965			1372	0.279114	2.83691	0.0363248	-1.22661	0.00594292	0.0900422
	1373	-0.22305	-0.214481	0.786887	0.374551	-0.801956	-1.70118			1373	0.770257	2.07085	0.242328	1.18446	-0.455797	-0.193668
	1374	-0.446339	0.462411	1.51379	-0.0402654	-0.873113	-1.46945			1374	1.07227	1.30272	-0.409554	0.651689	-0.899768	-0.9959
	1375	0.592789	0.304485	1.28367	0.167533	-0.831629	-1.01922			1375	0.557272	0.592021	0.0126096	-0.00740084	-1.24013	0.477056
	1376	0.790016	1.67435	2.03189	0.180273	-0.313254	-0.53352			1376	0.368037	1.97615	1.58521	-1.10236	-0.335262	0.225904
	1377	0.234449	1.32597	1.71302	-0.246242	-0.0736717	0.177285			1377	0.478875	1.4999	0.989229	-1.06814	-0.590299	1.05489
	1378	0.510612	1.36636	1.09862	0.160817	0.186497	0.0552057			1378	-0.617545	-0.0140502	1.003	-1.31832	1.15572	-0.21389
	1379	0.578866	1.12765	0.00196826	0.922499	0.973856	0.337324			1379	0.915232	0.246478	0.893948	0.0801758	1.52568	-0.214013
	1380	1.05504	0.996232	-0.140099	0.923446	1.71995	0.348054			1380	1.59069	2.09213	1.73253	-0.0533083	-0.354308	0.326575
	1381	2.0478	1.31909	1.2881	0.834275	0.201389	0.215273			1381	2.30789	2.10578	1.35023	0.0627502	-0.403355	-0.865382
	1382	0.851535	0.917149	0.378935	-0.201249	-1.53318	0.657588			1382	-0.822316	1.95797	1.59732	0.261868	-1.12594	-0.243379
	1383	0.160348	0.715884	-0.0317123	0.736833	0.544502	0.862589			1383	-1.2566	1.5185	2.36304	-1.30893	-0.423495	-0.80139
	1384	1.23545	0.382278	1.09802	1.2908	1.14143	0.484315			1384	-0.0743157	2.41134	1.21593	-0.357248	0.260329	-0.222264
	1385	0.984293	0.455533	0.410685	0.70974	0.619788	0.232536			1385	0.782703	1.38265	0.181586	-0.231595	1.02677	0.469342
	1386	0.306177	0.725851	-0.459704	0.804517	-0.196828	-0.547494			1386	1.40167	1.83753	0.111641	0.753952	0.124151	-0.520226
	1387	1.69364	0.767024	-0.286876	0.840884	0.16774	0.0453685			1387	1.12577	1.76252	1.62417	-0.880847	0.00747865	0.0951215
	1388	0.705809	0.901705	-0.0339919	-0.45769	-0.352436	-0.840667			1388	1.17718	0.828643	1.43427	-0.880351	-0.828703	0.271001
	1389	-0.613996	0.558944	-0.648845	0.12114	-1.30413	-0.757201			1389	0.343367	1.06399	1.61456	-0.239424	-0.243503	0.753449
	1390	0.00427333	0.807974	-0.648706	1.98856	-0.532936	2.04211			1390	1.16598	1.31143	1.58669	0.569919	0.214625	1.10288
	1391	0.427996	1.33657	0.224588	1.53584	-0.328923	1.71282			1391	0.62989	1.76613	2.1354	0.730845	-0.860094	0.0274395
	1392	0.370173	0.478381	0.899449	0.477064	0.298688	1.32442			1392	0.459924	1.59251	0.604689	0.970815	0.989801	1.16899
	1393	0.6023	-0.0571116	0.643342	-0.314068	0.672719	0.543524			1393	0.648202	1.36359	2.13332	1.40097	-0.175499	0.074011
	1394	2.09948	0.0158254	0.947146	-0.105497	0.785982	-1.09243			1394	1.11216	1.48773	2.20212	0.146378	0.50297	0.589225
	1395	2.19135	-0.391391	1.6543	0.722278	1.07964	-0.62442			1395	0.023317	1.89648	0.851625	1.46553	-0.268266	-0.925867
	1396	0.150346	0.0518243	1.69159	-0.277109	0.505612	0.493081			1396	1.40655	1.37314	2.35222	-0.183351	0.620948	0.000375295
	1397	0.645923	0.236674	1.69253	-0.717941	-0.28235	0.110323			1397	0.508334	1.71641	2.13947	0.265873	0.819647	0.376192
	1398	0.57036	0.320088	0.726229	0.458019	-0.625382	-0.596387			1398	2.14004	0.605816	1.43953	-0.345704	0.0854938	0.315059
	1399	-0.639337	0.17735	-0.0855545	-0.0578749	0.186847	-2.02721			1399	2.68619	1.69061	1.52301	-0.415662	-0.221851	0.0343557
	1400	-0.869614	0.116928	1.25888	-0.779778	1.72935	-2.18443			1400	0.215197	1.30109	1.56582	-0.310365	0.255825	0.580412
	1401	-0.713695	0.907819	2.43712	-0.930981	1.50976	-0.566307			1401	-0.864135	1.20854	1.82174	-0.0426581	0.143448	-0.73753
	1402	0.535499	1.789	2.0083	-1.99041	-0.517931	-0.167818			1402	1.19995	0.516101	1.49116	-0.0569734	0.50286	0.122279
	1403	0.819539	1.63601	1.45225	-1.23352	0.0205424	0.104605			1403	-0.00950529	1.6143	1.62568	-0.0661533	-0.439438	-0.156974
	1404	0.586692	0.995786	0.71014	0.527578	0.566708	0.894673			1404	1.4249	0.95386	1.66471	0.0458951	-0.333673	0.205037
	1405	2.14748	0.503091	-0.616813	0.158903	-0.501889	1.21336			1405	1.45262	1.42781	1.74694	0.0992548	-0.18479	1.16256
	1406	1.97608	0.186107	-0.126014	-0.482118	-0.974378	0.487094			1406	1.15095	1.78359	2.34842	1.01538	0.365179	1.48885
	1407	1.11632	0.362933	1.58733	0.0667273	0.577002	-0.179104			1407	1.43034	1.57268	1.62649	0.24039	0.923148	0.257307
	1408	1.57268	0.152656	1.57877	1.13213	0.506065	-0.25054			1408	-0.159017	0.978566	0.351251	0.887118	-0.621247	1.42769
	1409	0.27221	-0.110417	0.116318	1.56644	-0.927783	-0.488829			1409	-0.573127	0.0104038	0.394363	0.773711	-0.4833	0.599014
	1410	0.0661031	0.16127	-0.845641	0.832872	-0.354197	-0.334169			1410	0.0011457	0.655289	0.517647	0.990453	-0.92967	0.0162827
	1411	0.561731	0.489319	0.116765	0.854089	-0.327984	0.653259			1411	1.38365	0.448286	-0.0400358	0.579845	0.0172545	-0.278119
	1412	0.453379	-0.200518	0.560086	1.49041	-1.12725	0.690829			1412	0.404437	0.866178	-0.654744	0.333781	0.419167	1.01735
	1413	0.36959	0.0396761	0.455881	0.239335	-0.513175	-0.147492			1413	0.668478	1.9811	0.79958	0.0525989	0.455797	1.74376
	1414	0.549705	1.15335	0.549341	-0.0096819	0.612526	-0.757084			1414	0.385738	1.99851	1.68782	-0.0265727	0.274091	0.792006
	1415	0.314209	1.10313	0.662841	0.303589	0.479926	-1.09145			1415	1.19382	0.93454	0.872561	0.261552	0.241721	0.701937
	1416	1.0479	0.861073	1.10721	-0.817002	-0.141589	-0.73435			1416	0.829786	1.13088	2.21691	-0.778335	-0.0150894	0.877709
	1417	1.31041	0.55334	0.900274	-0.729242	0.323671	0.214871			1417	-0.640219	1.45694	2.18737	1.8754	0.0636984	0.353201
	1418	-0.535289	-0.104956	0.186755	-0.789094	-0.356609	0.38765			1418	1.38364	1.56207	1.61866	0.339607	0.0604997	0.996146
	1419	-0.166798	-0.127374	0.0972509	0.140085	-0.402334	0.652345			1419	0.396538	1.96035	1.16856	-0.329749	-0.110326	-0.483486
	1420	-0.298334	-0.583379	-0.613701	0.843574	0.133906	-0.226564			1420	0.337384	2.02182	0.962194	0.0750298	1.19072	1.39193
	1421	-1.14992	-0.240677	-0.50393	-1.23922	-0.242109	-1.80161			1421	-0.708098	2.54371	1.5175	0.9188	-0.114619	0.751091
	1422	-0.895086	-0.0167343	1.01812	-0.777782	0.106382	-1.23443			1422	0.733183	2.53012	2.04572	-0.295738	-0.230442	0.209537
	1423	-0.149955	-0.295325	0.488029	0.127264	0.194985	-0.566236			1423	-0.433923	0.583842	1.37664	-0.0170107	0.759118	0.454354
	1424	-0.349784	-0.476516	-0.635088	-1.15487	-0.453766	-0.526211			1424	-0.629341	0.505935	1.60039	-1.7339	0.593626	-0.484434
	1425	-1.26691	-0.548721	-0.351144	-1.43137	-0.904386	-0.484908			1425	0.94419	0.398815	1.2631	0.0852156	0.0565668	-0.305167
	1426	-0.912492	0.265222	-0.68069	-0.467914	-0.304296	-0.649393			1426	0.120831	1.80728	0.457293	0.363314	3.26488	0.135372
	1427	0.387387	0.410109	0.799906	-1.13879	-0.894214	0.97937			1427	-0.204538	2.15256	1.62182	0.0485252	0.85466	-0.452739
	1428	-0.328497	0.795619	1.04825	-1.2515	-0.545487	1.16874			1428	1.13788	0.964678	1.23813	1.5323	0.0201172	0.124806
	1429	-1.19529	0.401654	-0.816623	-0.989894	0.512232	0.438683			1429	1.91828	2.45264	2.34667	2.85939	-1.23075	-0.938637
	1430	-0.723647	-0.994994	-0.148822	-0.472883	0.421382	0.0483357			1430	0.72196	0.866224	0.919637	-0.199498	-0.734817	0.930132
	1431	-1.02134	-1.18323	1.2163	-0.444872	0.727576	-0.128296			1431	0.687096	-0.526335	0.340326	0.068671	0.546182	0.351307
	1432	-1.47454	-0.536227	0.285787	0.163517	0.648497	0.420308			1432	0.473624	0.723376	1.18337	1.3195	-0.884606	0.488756
	1433	-1.4724	-0.786126	-1.18248	0.362445	0.189741	-0.638623			1433	-0.838915	0.704041	1.09072	-0.12873	1.1796	1.07696
	1434	-1.24836	-1.0271	-1.75456	-0.46857	-0.739361	-0.903574			1434	1.06405	0.460014	0.683434	-0.289524	0.0470405	0.141469
	1435	-1.2055	-0.598735	-0.887648	0.13668	-1.32779	-0.0457264			1435	0.125505	0.686639	1.2284	-0.856575	1.21699	0.808221
	1436	-0.0314858	-0.120368	-0.112134	0.19252	-0.939593	-0.0051362			1436	0.921867	1.29211	1.56711	-0.557159	0.0458023	0.431747
	1437	0.589766	-0.0292168	-0.0884367	-0.0434301	-0.50748	-0.978468			1437	0.396232	1.47139	2.00259	-0.899669	-0.895183	0.448183
	1438	-0.962648	-0.545813	-0.365499	-0.189866	-1.27515	-2.00597			1438	-0.0675184	2.11441	0.122657	-1.99155	0.0684903	0.378703
	1439	-0.0774093	-0.351423	0.153677	0.508523	-1.81916	-0.588668			1439	0.461665	2.24385	0.525684	0.16013	-0.156602	0.216136
	1440	-0.323672	0.0579859	0.673671	0.590897	-1.7449	0.341675			1440	0.876176	1.45959	2.2128	0.860361	0.855804	-0.874092
	1441	-0.806582	0.318002	0.357389	-0.279536	-1.22057	-0.587942			1441	2.1779	0.782731	1.70712	1.95608	-0.323397	0.240539
	1442	0.389671	0.684502	0.798314	-1.17638	-0.341853	-0.411388			1442	2.60787	1.55019	1.63345	1.12185	0.642218	1.07561
	1443	0.480937	0.919076	0.916277	-1.00059	-0.882291	-0.351459			1443	0.990363	0.734716	2.31353	-0.804048	0.307361	1.41628
	1444	-0.102214	0.142323	1.83795	-0.116707	-0.499491	-0.00463909			1444	2.58022	2.13421	3.05565	0.0555846	-0.210288	1.30597
	1445	-0.107401	0.025267	1.42755	0.533865	-0.0419551	0.963787			1445	1.69518	1.68206	0.65669	0.309241	-0.747126	0.464041
	1446	0.277238	0.527563	-0.0628459	0.367509	-0.466243	-0.261541			1446	-0.0223796	2.19357	2.19173	-0.363217	0.556008	1.14845
	1447	0.645324	0.339449	-0.310844	0.991084	-0.416882	-0.621135			1447	-0.0389695	1.63159	0.583086	2.43181	0.653191	0.934789
	1448	0.861414	0.175217	-0.0150838	0.808525	-0.377976	0.26767			1448	0.157065	1.17145	1.47895	0.725338	1.2689	-0.728083
	1449	0.360754	-0.283517	0.387917	-0.187017	-0.0968028	0.667088			1449	-0.382664	1.90247	0.62618	1.12548	2.22176	1.04937
	1450	0.273657	-0.876292	0.282461	0.948384	0.264563	0.634992			1450	1.38517	1.40011	1.12428	-1.3557	-1.30913	-0.0459365
	1451	0.841006	-0.973788	-0.0864783	1.30649	-0.049304	0.214232			1451	1.33707	1.95463	1.23666	-0.682547	-0.0522709	-0.205194
	1452	0.194743	-0.602426	-0.346164	1.15319	-0.296484	-0.034685			1452	0.171608	2.47282	0.687096	-0.63915	0.329351	0.0465084
	1453	-0.869871	-0.543016	0.0935415	0.987834	0.534978	0.737339			1453	0.35837	1.81449	1.28023	-0.487903	1.70701	-0.522013
	1454	0.429459	-0.385401	0.00536218	0.661097	0.446407	0.982594			1454	-0.313125	1.82915	1.44474	0.317449	0.117581	-1.06494
	1455	1.01201	-0.109844	0.0697841	0.827598	0.116586	0.296743			1455	0.188977	1.51971	0.390472	-0.628134	-1.1897	-0.78588
	1456	0.505323	-0.181205	0.715854	1.51227	-0.0961909	-0.221383			1456	-0.233972	0.908269	1.9178	-1.24382	0.0640391	-1.82683
	1457	0.180341	-0.255909	1.19882	1.7416	-0.529608	-0.14928			1457	-0.0860012	1.74256	0.824387	0.139079	-0.763986	0.35262
	1458	-0.383986	-0.231629	1.30578	0.923853	-0.801318	1.24434			1458	0.590517	0.80647	0.028022	-0.631698	0.339928	1.50279
	1459	-0.973076	0.697813	0.659203	1.40494	0.213578	2.57825			1459	0.83029	0.931916	1.13082	-0.978387	-0.42567	0.682525
	1460	-1.12685	1.4759	0.500991	0.919951	-0.0282287	0.591639			1460	1.43843	1.24083	1.39933	-0.279242	-0.309842	0.886483
	1461	-1.50532	3.29896	0.990181	-0.19986	-0.934898	-1.77987			1461	0.85027	2.2446	2.01979	-0.284085	1.69271	1.1192
	1462	-2.09658	4.25929	0.521656	-0.955833	-0.643858	-1.14715			1462	0.506175	1.04546	0.958398	1.24409	-0.00235243	-1.23688
	1463	-0.902043	1.61464	1.03745	-0.492374	-0.336799	-1.27935			1463	1.9651	0.881661	1.15891	-0.62811	-0.37082	-0.355749
	1464	0.0717246	0.596042	1.18381	-0.945761	-0.811269	-1.73599			1464	0.545722	1.02624	1.62544	-0.181057	0.391066	-0.188043
	1465	-0.661795	0.63774	-0.085148	-0.896892	-1.05377	-0.117224			1465	2.02321	1.42463	1.26524	0.0713329	-0.295459	-0.493766
	1466	-1.19599	0.41912	0.517193	0.946481	-0.985881	-0.309137			1466	2.06153	1.42585	1.32873	1.25845	1.20755	0.921212
	1467	-0.188982	0.606216	1.08643	-0.573996	-0.00875583	-0.365687			1467	-0.408656	1.76873	1.70284	0.0075646	-0.621342	-0.411508
	1468	0.592672	-0.174215	0.262336	-0.994014	0.252588	0.610838			1468	2.22418	0.937226	1.58453	-0.260708	0.755814	1.04095
	1469	1.40594	-0.340396	0.691806	0.18932	-0.292302	1.5245			1469	1.26487	0.729974	1.20784	0.0854969	0.143686	1.45127
	1470	0.234747	-0.59752	0.408326	-0.441654	-0.838994	0.598376			1470	1.04389	1.38719	1.33614	0.728002	-0.068336	-0.261593
	1471	-1.63297	-1.20454	-0.600904	-0.149044	-1.01651	-0.740114			1471	0.754728	3.49095	3.19517	0.0275008	0.703476	0.307121
	1472	-1.58456	-0.97262	-1.65641	0.428892	-0.771074	-0.391503			1472	3.38152	1.98278	1.91506	0.686198	1.7449	2.39741
	1473	0.0804455	-0.173212	0.494027	0.568797	-1.07855	0.37625			1473	0.844919	1.13259	1.40506	0.596543	0.128221	0.926529
	1474	1.84687	-0.0528923	2.23354	1.03374	-0.811574	-0.684836			1474	1.04911	1.18964	1.73499	0.397237	-0.373543	0.449241
	1475	1.86536	0.411956	1.79895	0.689707	-0.0451699	-2.04236			1475	1.33401	0.831375	-0.619275	0.116468	0.613519	0.0368477
	1476	1.61344	0.326902	1.10283	-0.0625209	0.454549	-1.21934			1476	0.930273	1.20422	-0.230571	-1.5514	1.04988	-0.683106
	1477	1.58803	-0.359524	0.647776	0.0716001	0.141352	0.940595			1477	0.571105	1.76164	1.33797	2.17548	2.06706	0.226631
	1478	0.308645	-0.216423	1.8693	0.57316	0.869862	0.33863			1478	0.358708	1.44616	2.06819	0.493335	1.46605	-0.636269
	1479	1.31422	0.512947	1.29435	-0.91699	0.17132	0.0729165			1479	-0.367693	1.99787	1.70893	0.95018	0.69024	0.493461
	1480	2.36971	0.298052	0.58041	-0.356374	0.400717	0.557153			1480	1.73873	2.61315	1.85306	1.09666	0.27992	0.765073
	1481	1.4408	-0.319753	0.763891	0.307118	1.86698	0.490725			1481	1.00831	2.1395	1.54293	1.17517	1.57251	1.85987
	1482	0.744715	-0.287717	0.901581	0.0410556	1.5004	0.707654			1482	-0.340195	0.156559	0.510422	-0.850595	-0.179593	1.25966
	1483	0.266804	-0.126514	0.877136	-0.60358	0.854216	0.461179			1483	0.253682	1.23449	0.821438	-0.0679155	-0.00341304	0.960829
	1484	0.671245	-0.239268	-0.012625	-0.0290916	-0.133359	0.612468			1484	1.70531	0.268144	1.28128	-0.110259	0.134097	0.317151
	1485	1.63006	-0.0122285	0.478535	0.681786	0.013527	0.557335			1485	2.19702	1.70395	0.991918	0.382478	1.31488	0.942053
	1486	2.1878	0.562144	0.569295	-0.332528	0.280698	0.698965			1486	0.942942	1.81431	1.29448	-0.16748	-0.212342	1.25388
	1487	0.0452384	0.830711	0.282973	-0.0912191	-0.165348	1.47278			1487	2.51005	1.67542	2.54864	0.228851	0.0685479	-0.797099
	1488	-1.49017	1.10017	-0.335306	-1.44805	-0.380543	0.505814			1488	2.0517	2.09428	2.19326	-0.200197	1.08947	0.156769
	1489	0.108559	-0.151192	-0.285762	-0.8679	0.164441	0.114702			1489	0.496537	0.473963	2.17094	0.39216	-0.0454009	0.340663
	1490	-0.802585	-0.762766	0.42683	0.231361	-0.309408	0.129989			1490	-0.203882	0.553575	0.50378	-0.321048	-0.59596	-1.32007
	1491	0.40702	-0.3554	0.552582	-0.286578	-1.17406	0.13919			1491	1.73038	1.2114	0.0800727	0.160743	-0.290932	-0.387397
	1492	2.07753	0.106069	0.820428	-0.176052	-0.394745	0.856923			1492	0.802927	1.54262	0.214567	-0.258741	-0.104966	0.502822
	1493	0.802132	0.075452	0.568784	0.337564	0.526677	0.00991609			1493	0.724016	1.47773	1.04248	-2.02253	-0.174131	-0.366793
	1494	1.74538	-0.309071	0.000711886	0.417226	0.342305	-0.0266664			1494	1.85627	0.951098	1.56095	-1.09126	0.587565	0.0899136
	1495	0.834262	-0.320272	0.413243	0.444542	0.262847	0.328787			1495	0.610069	1.65202	0.223546	1.53379	-0.0195814	0.500134
										1496	1.2714	1.48723	1.59066	-0.0474458	-0.714617	0.992658
										1497	0.856724	0.823088	0.457369	-0.29095	0.897686	0.312817
										1498	0.743541	0.538653	-0.425615	-0.0396141	0.255909	0.600458
										1499	0.918276	0.796449	-0.260906	1.23574	-0.628827	-0.096265
										1500	-0.131321	0.468509	0.124758	0.201407	-0.263154	0.562952

## Sheet: Fig. 6
Fig. 6h	Cardiomyocytes		20685		Fig. 6i	CD45	2651		Fig. 6j		Cardiomyocytes	Erythrocytes	aSMA+ Myofibroblasts/vSMCs	CD41+ Platelets	Ly6G+ Neutrophils	CD68+ Macrophages	MHCII+ pAPCs
	Erythrocytes		163			CD11b	152			397.509	0.00974035	0.00967266	0.00978132	0.00983575	0.00978578	0.00973356	0.00974721
	CD45+ Leukocytes		2651			CD68	52			402.108	0.00974311	0.0096915	0.00973493	0.00986061	0.00979594	0.00975331	0.00976501
	CD41+ Platelets		76			MHCII	52			406.704	0.00973982	0.00967076	0.00977169	0.00984313	0.00980363	0.00970935	0.00976327
	aSMA+ Myofibroblasts/vSMCs		52			Ly6G	2501			411.298	0.00973833	0.00968773	0.00977124	0.0098544	0.00979996	0.009732	0.0097609
						CD45&CD11b	104			415.889	0.00973381	0.00967334	0.00978821	0.00983019	0.00979806	0.00969843	0.00977824
						CD45&CD68	4			420.478	0.00974153	0.00966073	0.0097893	0.00989129	0.00981057	0.00970314	0.00979045
						CD45&MHCII	7			425.064	0.00972792	0.00964354	0.00977282	0.00988723	0.00979052	0.00975479	0.0097735
						CD45&Ly6G	2500			429.647	0.0097313	0.00961586	0.0097903	0.00985449	0.00979386	0.0097174	0.00976862
						CD11b&Ly6G	55			434.228	0.00971794	0.00963027	0.00975158	0.00983338	0.00977483	0.00974222	0.00974335
						CD68&MHCII	7			438.806	0.00971959	0.00962028	0.00979378	0.00984998	0.00976904	0.00977717	0.00977216
						MHCII&Ly6G	17			443.382	0.00971163	0.00955733	0.00974741	0.00980319	0.00975225	0.0097118	0.00973586
										447.955	0.00971314	0.00957453	0.00979319	0.00979062	0.00975961	0.00970956	0.00976305
										452.526	0.00970892	0.00965014	0.00973684	0.00982747	0.00975674	0.00971388	0.00976873
										457.094	0.0097241	0.00960335	0.00979263	0.0098742	0.0097792	0.00969535	0.00974928
										461.66	0.00970099	0.00962344	0.0097581	0.00983272	0.0097472	0.00973276	0.00971378
										466.223	0.00970986	0.00959582	0.00974809	0.00986849	0.00975283	0.0097172	0.00973138
										470.784	0.0096957	0.00962237	0.0097434	0.0098104	0.00974514	0.00969778	0.00971877
										475.342	0.00970585	0.00961429	0.00976885	0.00981457	0.00974864	0.00973472	0.00974214
										479.898	0.00969382	0.00962596	0.00975435	0.00984703	0.00973641	0.00972584	0.00974616
										484.451	0.00969459	0.00963917	0.00976085	0.00979644	0.0097389	0.00967114	0.00971173
										489.001	0.00968794	0.0096287	0.00974305	0.00983974	0.0097417	0.00972211	0.00973418
										493.55	0.00969232	0.00967315	0.00975396	0.00985256	0.0097541	0.00968296	0.00973357
										498.095	0.00967749	0.00963449	0.00971823	0.00977647	0.00974648	0.00967779	0.00970961
										502.638	0.00967634	0.00967759	0.00970774	0.00977673	0.00974044	0.00965509	0.00970791
										507.179	0.00967232	0.00965073	0.00972015	0.00974222	0.00973199	0.00963634	0.0096961
										511.717	0.00966557	0.00961266	0.00972317	0.0098235	0.009725	0.00968598	0.00970042
										516.252	0.00966333	0.00966761	0.00970398	0.00981707	0.00971664	0.0096688	0.00969498
										520.785	0.00967259	0.00966469	0.0097088	0.00981199	0.00973543	0.00968116	0.00969604
										525.316	0.00966439	0.00967371	0.00971151	0.00978464	0.00973692	0.00968656	0.00969072
										529.844	0.00966985	0.00964016	0.00967543	0.00978533	0.0097418	0.00969262	0.00969236
										534.37	0.00966622	0.00964582	0.00974348	0.00983814	0.00974647	0.00965633	0.00969517
										538.893	0.00966965	0.00967023	0.00970167	0.00982449	0.00975561	0.00967532	0.00968863
										543.413	0.00966599	0.00971939	0.0097164	0.00982739	0.00975427	0.00964569	0.00969297
										547.932	0.00967461	0.0097048	0.00969926	0.00990869	0.00977799	0.00969408	0.00974456
										552.447	0.0096677	0.00971032	0.00970663	0.00987032	0.00977231	0.00967644	0.00971067
										556.96	0.00967264	0.00971524	0.00971199	0.00984696	0.00976962	0.00966615	0.00972809
										561.471	0.00966239	0.00974031	0.00972751	0.00983835	0.00975017	0.00963807	0.00971472
										565.979	0.00966845	0.00970385	0.00970891	0.00983975	0.00976564	0.00969611	0.00972137
										570.485	0.00966489	0.00969666	0.00967909	0.00986011	0.00977038	0.00965181	0.00969602
										574.988	0.00965975	0.00972858	0.00965556	0.00979078	0.0097476	0.00970597	0.00971104
										579.489	0.00964913	0.00970552	0.00967875	0.00979702	0.00973328	0.00963856	0.00970278
										583.988	0.00964193	0.00972037	0.00967731	0.00980696	0.00970626	0.0096313	0.00967947
										588.483	0.00962732	0.00967764	0.00965551	0.00974097	0.00969088	0.00963084	0.00965699
										592.977	0.00962993	0.00965967	0.00967969	0.00974125	0.00968643	0.00966493	0.00967668
										597.468	0.00961906	0.00966937	0.00960722	0.00972624	0.00967462	0.00962723	0.00964251
										601.956	0.00962126	0.00964785	0.00968515	0.00972903	0.00967673	0.0095917	0.00963458
										606.442	0.00961254	0.00963397	0.00967212	0.00974067	0.00966051	0.00957704	0.00960271
										610.926	0.00961308	0.00961213	0.00963985	0.00971632	0.00965706	0.00962047	0.00961337
										615.407	0.00959301	0.00956978	0.00964003	0.00967595	0.00962776	0.00959652	0.00958519
										619.886	0.00959379	0.00956766	0.00965009	0.00970005	0.00962136	0.00959133	0.00961456
										624.362	0.00959351	0.0096346	0.0096608	0.00968717	0.00962233	0.00955576	0.00961436
										628.836	0.00958995	0.00957388	0.00966939	0.00963857	0.00960455	0.00960547	0.00961394
										633.307	0.00957961	0.00951646	0.00959221	0.00964106	0.00958084	0.00957758	0.00962031
										637.776	0.00958446	0.00952115	0.00958278	0.00963744	0.0095887	0.00959758	0.00958112
										642.243	0.00958485	0.00955658	0.0095726	0.00963175	0.00960963	0.00959885	0.00960737
										646.707	0.009592	0.00954743	0.00962432	0.00963591	0.00961909	0.00961393	0.00958748
										651.169	0.0095815	0.0095523	0.00960047	0.00964801	0.00959088	0.00957576	0.00960664
										655.628	0.0095808	0.00953017	0.00959427	0.00960277	0.00958449	0.00959786	0.00959205
										660.085	0.00957647	0.00956065	0.00959437	0.00961248	0.00957496	0.00959009	0.00959322
										664.539	0.00958225	0.00957409	0.00963807	0.00957374	0.00959134	0.00959088	0.00959001
										668.991	0.00957867	0.00956692	0.00960784	0.00957239	0.00959213	0.00961713	0.00959655
										673.44	0.00961533	0.00967137	0.00963162	0.00963262	0.00963681	0.00962827	0.00965261
										677.888	0.00959153	0.00969419	0.00958379	0.00960782	0.00962236	0.00955873	0.00962165
										682.332	0.00958612	0.00969071	0.00959216	0.00957934	0.00960596	0.00955493	0.00959469
										686.774	0.00957589	0.00967595	0.00958394	0.00955639	0.00958853	0.00959643	0.00957427
										691.214	0.00958212	0.00970858	0.00959833	0.0095548	0.00958357	0.00956423	0.00957947
										695.652	0.00957301	0.00973315	0.00958725	0.0095942	0.00956589	0.00959644	0.00957677
										700.087	0.00957347	0.00977955	0.00954466	0.00962499	0.00958588	0.00956995	0.00956189
										704.519	0.00957308	0.00976787	0.00955497	0.00959807	0.00958559	0.00957453	0.00957857
										708.95	0.00956928	0.00976831	0.00958528	0.00960356	0.00956512	0.00960123	0.00954994
										713.378	0.0095661	0.00972171	0.00954804	0.0095653	0.00956516	0.00954814	0.00953662
										717.803	0.00957468	0.00978094	0.00958246	0.00964263	0.00959367	0.00958474	0.00958905
										722.226	0.0095703	0.0097271	0.00958403	0.00958042	0.00959537	0.00953889	0.00955793
										726.647	0.00956777	0.00976411	0.00956986	0.00959897	0.00959959	0.00955914	0.00959922
										731.065	0.00956141	0.00974451	0.00953617	0.00954846	0.00959205	0.0095612	0.00956719
										735.481	0.00957197	0.00975295	0.00958062	0.00952825	0.00958233	0.00956435	0.00958645
										739.894	0.00957985	0.00976898	0.00953933	0.00956526	0.00958237	0.00953949	0.00955078
										744.305	0.0096117	0.00977735	0.00955184	0.00958793	0.00960947	0.00961156	0.00957301
										748.714	0.00966979	0.00989369	0.00957634	0.0096293	0.00966698	0.00968392	0.00963195
										753.12	0.00968539	0.00995602	0.0095958	0.00963499	0.0096905	0.00962906	0.0096122
										757.524	0.00963495	0.0099835	0.00954879	0.00965791	0.00966244	0.00968331	0.00961064
										761.926	0.0096172	0.00995435	0.00959412	0.00966615	0.00966247	0.00959711	0.00963266
										766.325	0.00959545	0.00983511	0.00956118	0.00963236	0.00961855	0.00959724	0.00961583
										770.722	0.00959096	0.00977248	0.00962058	0.00961272	0.00959918	0.00957987	0.00958913
										775.116	0.00957675	0.00973158	0.00955468	0.00956227	0.00958802	0.00959375	0.00959422
										779.508	0.00958322	0.00971561	0.0095813	0.00956704	0.00962267	0.00957375	0.00960948
										783.898	0.00957503	0.00967964	0.00958832	0.00957072	0.00964694	0.00959993	0.00962977
										788.285	0.00957406	0.0096639	0.00955857	0.0095775	0.00966419	0.00962107	0.00962613
										792.67	0.00956868	0.00965814	0.00959949	0.0095389	0.00965303	0.00954444	0.00961237
										797.053	0.00957512	0.00965392	0.00957846	0.00953587	0.00963453	0.00955452	0.00962347
										801.433	0.00956344	0.00965924	0.00959688	0.00948948	0.00959163	0.00960377	0.00959366
										805.811	0.00956435	0.00965231	0.00957133	0.00956027	0.00957737	0.00955668	0.00959628
										810.187	0.00955974	0.00962531	0.00954868	0.00951702	0.00955932	0.00954329	0.00956636
										814.56	0.00956548	0.00959851	0.00956515	0.009547	0.00956461	0.00957967	0.00956199
										818.931	0.00956001	0.00956319	0.00956887	0.00953238	0.00955319	0.00954521	0.00956842
										823.299	0.00957093	0.00960657	0.00959075	0.00956633	0.00959118	0.00955705	0.00957506
										827.666	0.00956868	0.0095647	0.00950698	0.00959131	0.00960383	0.00955505	0.00956156
										832.029	0.00957577	0.00959652	0.00957892	0.00959129	0.00962124	0.00955895	0.00957845
										836.391	0.00956455	0.009566	0.00958597	0.00957344	0.00960119	0.00953767	0.00959611
										840.75	0.00956727	0.00957327	0.0095885	0.00959852	0.00959708	0.00955276	0.0095778
										845.107	0.00955946	0.00953885	0.00956712	0.00960066	0.00958342	0.0095512	0.00956363
										849.461	0.00957129	0.00955303	0.00959782	0.00961177	0.0096077	0.00958085	0.00957364
										853.813	0.009572	0.00954243	0.00957976	0.00965014	0.00962246	0.0095692	0.00956209
										858.163	0.00957312	0.00957824	0.00958765	0.00960114	0.00960825	0.00954608	0.00959368
										862.511	0.00956075	0.00956528	0.00952264	0.009583	0.00957429	0.00956823	0.00954353
										866.856	0.00956063	0.00953013	0.00953537	0.00957459	0.00955568	0.00954233	0.00955924
										871.199	0.00955494	0.0095755	0.00956632	0.00956413	0.00954466	0.00954411	0.00953939
										875.539	0.00956211	0.00956232	0.00957653	0.00957982	0.00956404	0.00960193	0.00956768
										879.877	0.00956213	0.0096012	0.00955245	0.00958686	0.00956307	0.00958274	0.00955052
										884.213	0.00956392	0.00959513	0.00953531	0.00958428	0.00957334	0.00955378	0.00958271
										888.547	0.00955156	0.00962402	0.00955887	0.00961348	0.00957229	0.00953658	0.00955526
										892.878	0.0095595	0.0095879	0.00954485	0.00958802	0.00959106	0.00961181	0.00958051
										897.207	0.00954863	0.0095683	0.00955683	0.00957304	0.00957783	0.00952606	0.00955447
										901.533	0.0095527	0.00963325	0.0095586	0.00955765	0.00956878	0.00956067	0.00957108
										905.858	0.00954103	0.00962912	0.00955563	0.0095413	0.00954923	0.00954997	0.00954248
										910.18	0.00954841	0.009613	0.00955952	0.00956433	0.00955191	0.00953909	0.0095475
										914.499	0.00954812	0.00960862	0.00954253	0.0095756	0.00955641	0.0095621	0.00953876
										918.817	0.00955899	0.00960409	0.00955544	0.00952871	0.00956781	0.00955017	0.00956763
										923.132	0.00956381	0.0096485	0.00955027	0.00957389	0.00958413	0.00960045	0.00954914
										927.445	0.00957143	0.00966825	0.0095498	0.00958662	0.00961651	0.00958218	0.00958727
										931.755	0.00956526	0.00965788	0.00954128	0.00963929	0.00962211	0.00959963	0.00956219
										936.063	0.0095757	0.00971155	0.00956996	0.00967176	0.00964409	0.00958703	0.00961939
										940.369	0.00957491	0.00969622	0.009561	0.00966395	0.00964074	0.00958284	0.00959237
										944.673	0.00957945	0.00972462	0.00954487	0.00967265	0.00963817	0.00957725	0.00958706
										948.974	0.0095732	0.00966583	0.00956107	0.00961852	0.00962637	0.00955347	0.00958874
										953.273	0.00957421	0.00969915	0.00956675	0.00962319	0.00963725	0.00954174	0.00959747
										957.57	0.00956931	0.00968375	0.00953288	0.00962655	0.00962891	0.00956987	0.00958125
										961.864	0.0095781	0.00974898	0.00960191	0.0096307	0.00963202	0.00957041	0.00957796
										966.157	0.00957516	0.0097461	0.00955295	0.00960977	0.00961746	0.00957164	0.00956787
										970.447	0.00958492	0.0098149	0.00951773	0.00963589	0.00963552	0.00954725	0.0095711
										974.734	0.00958024	0.0097993	0.00956685	0.00962206	0.00962974	0.00957248	0.00958441
										979.02	0.00958307	0.00975543	0.00957578	0.00963569	0.00962652	0.00959681	0.00959628
										983.303	0.00958343	0.0097785	0.00957798	0.00962616	0.00961645	0.0095708	0.00957172
										987.583	0.00959147	0.00982192	0.00958064	0.00963633	0.00962998	0.00958636	0.00958209
										991.862	0.00959266	0.00980477	0.00955955	0.00967541	0.00963006	0.00958958	0.00959516
										996.138	0.00960132	0.00979824	0.00959132	0.00967185	0.00964676	0.00964371	0.00959779
										1000.41	0.00960401	0.0098606	0.00957067	0.00972229	0.00969463	0.00957995	0.00963539
										1004.68	0.00964734	0.0100141	0.00956203	0.00990984	0.00988057	0.00970889	0.00972588
										1008.95	0.00961342	0.00991655	0.00959719	0.0098387	0.00978391	0.00960697	0.00961876
										1013.22	0.00958338	0.00976	0.00953219	0.00966183	0.00966473	0.00958821	0.00959205
										1017.49	0.0095631	0.00965194	0.00953933	0.00962152	0.00960804	0.00952735	0.00956794
										1021.75	0.00955896	0.00967044	0.0095926	0.0096275	0.00959523	0.00954208	0.00954918
										1026.01	0.00954854	0.00960045	0.00954792	0.00957754	0.00957927	0.0095275	0.00954183
										1030.27	0.00956239	0.00965167	0.00955166	0.00965605	0.00960891	0.00958449	0.00956046
										1034.52	0.00956253	0.00961472	0.00957115	0.00968504	0.00962395	0.00956702	0.00957058
										1038.78	0.00956806	0.00961005	0.00955442	0.00962173	0.00961085	0.00953731	0.00958745
										1043.03	0.0095544	0.00959456	0.00956905	0.00963226	0.00959161	0.0095426	0.00953485
										1047.28	0.00956183	0.00962375	0.00958604	0.00958812	0.00960724	0.00950229	0.00959221
										1051.52	0.00956469	0.00961071	0.0095603	0.00971049	0.00963378	0.0095762	0.0095927
										1055.77	0.00957325	0.00959217	0.00960021	0.00965418	0.00965234	0.00957271	0.00955627
										1060.01	0.00957379	0.00962273	0.00958056	0.00972127	0.00968091	0.0095427	0.00959252
										1064.25	0.00958625	0.009688	0.00957191	0.00973867	0.00972358	0.00958557	0.00961205
										1068.49	0.00959288	0.00966905	0.00959572	0.00978548	0.00973503	0.00958364	0.00960263
										1072.73	0.00960785	0.00975851	0.00959799	0.00978578	0.00973201	0.00959815	0.00962158
										1076.96	0.00961465	0.00979478	0.00963797	0.00978242	0.00975488	0.00966206	0.00960575
										1081.19	0.00962558	0.00984065	0.0096192	0.00982464	0.00979523	0.00965789	0.00964868
										1085.42	0.0096338	0.00991497	0.00961037	0.0098546	0.00983217	0.00958821	0.00966834
										1089.65	0.00964009	0.01003	0.00960431	0.00986403	0.0098633	0.00967217	0.00969857
										1093.87	0.009635	0.0100318	0.00962173	0.0099064	0.00989078	0.00963658	0.00970625
										1098.09	0.00963508	0.0101041	0.00959022	0.00986004	0.00990101	0.00965048	0.00969826
										1102.31	0.00963088	0.0102087	0.00958852	0.00980828	0.00985626	0.00961597	0.00967827
										1106.53	0.00963076	0.0102574	0.009622	0.00984153	0.00982829	0.00966432	0.00968822
										1110.75	0.00962611	0.01028	0.00959258	0.00975511	0.00978736	0.0096532	0.00966469
										1114.96	0.00963583	0.0103241	0.00959737	0.0097778	0.00977157	0.00966733	0.00965773
										1119.17	0.0096368	0.0103599	0.00960981	0.00976932	0.00976025	0.0096581	0.00962163
										1123.38	0.00965879	0.0104962	0.00961209	0.00983064	0.00979279	0.0096601	0.00964792
										1127.59	0.00969019	0.0105928	0.0096139	0.00985123	0.00983341	0.00973894	0.00968002
										1131.79	0.00970186	0.0104722	0.00962043	0.00986436	0.00982714	0.00973696	0.00967539
										1136	0.00964307	0.0104254	0.00960855	0.00972247	0.00972379	0.00971786	0.00960191
										1140.2	0.00959546	0.0103207	0.00958482	0.00963056	0.00962035	0.00961356	0.00959343
										1144.4	0.00957088	0.0102412	0.00959198	0.00956282	0.00957535	0.00956501	0.00954205
										1148.59	0.00957473	0.0102887	0.00959552	0.00956741	0.00957434	0.00956931	0.00956584
										1152.79	0.00956697	0.0102547	0.00955864	0.00955285	0.00956667	0.00954809	0.00954689
										1156.98	0.00957319	0.0102834	0.00956829	0.00958659	0.00957331	0.00956011	0.00955876
										1161.17	0.00956892	0.0103115	0.00955955	0.00957575	0.00957201	0.00957399	0.00955249
										1165.35	0.00957332	0.0102954	0.00956443	0.00958411	0.00957157	0.00955651	0.00956684
										1169.54	0.00958211	0.0102938	0.00955775	0.0095901	0.00958827	0.00956947	0.00956904
										1173.72	0.00959824	0.0103149	0.00956079	0.00960282	0.00962451	0.00961161	0.00958396
										1177.9	0.00957955	0.0101977	0.00954665	0.00958852	0.0096068	0.00962476	0.00956854
										1182.08	0.00955697	0.0101903	0.00955594	0.00953089	0.00955983	0.00955209	0.00953228
										1186.26	0.00953559	0.0101258	0.00954285	0.00952742	0.00951895	0.00952784	0.00953958
										1190.43	0.00953422	0.0101256	0.00957234	0.00949479	0.00950653	0.00951479	0.00952337
										1194.6	0.00952677	0.0101627	0.00950997	0.00950407	0.00950842	0.00950032	0.00955557
										1198.77	0.00953571	0.0102611	0.00958451	0.00953116	0.0095343	0.00954311	0.00953286
										1202.94	0.00954348	0.0103275	0.00956445	0.0095859	0.00956988	0.00954123	0.00955896
										1207.11	0.00955998	0.0104363	0.00956733	0.00958208	0.00962752	0.00955811	0.00958078
										1211.27	0.00955933	0.010501	0.00955364	0.00961788	0.00964701	0.00954582	0.00959974
										1215.43	0.00956433	0.0105151	0.00957232	0.00962141	0.00963852	0.00959215	0.00956647
										1219.59	0.00956491	0.0106077	0.0095407	0.00954991	0.00962942	0.00956936	0.00958882
										1223.75	0.00957669	0.0105807	0.00954412	0.00964162	0.0096518	0.00958919	0.00957222
										1227.9	0.00957479	0.0106613	0.00955433	0.00961151	0.00966921	0.009615	0.00957843
										1232.05	0.00958335	0.0106965	0.00953021	0.00967683	0.00970675	0.00961808	0.0096054
										1236.2	0.00957646	0.0106783	0.00958299	0.00967347	0.00972124	0.00962521	0.00962839
										1240.35	0.00958804	0.0106487	0.00956	0.00967826	0.0097531	0.00960012	0.00960953
										1244.5	0.00958863	0.0106611	0.00955784	0.00968448	0.00976232	0.00963279	0.00961055
										1248.64	0.00959702	0.0106436	0.00957099	0.00971892	0.00978094	0.00960493	0.0096193
										1252.78	0.00958677	0.0106512	0.00954999	0.00970348	0.0097994	0.00963162	0.00963514
										1256.92	0.00958846	0.0106102	0.00954782	0.00972838	0.0098018	0.00959515	0.00965543
										1261.06	0.00957425	0.0105481	0.00958852	0.00974224	0.00979411	0.00958887	0.00965668
										1265.2	0.00957119	0.0105515	0.009568	0.00976752	0.00978468	0.00960578	0.00962258
										1269.33	0.00956187	0.0105476	0.00956128	0.00974903	0.00977721	0.00957984	0.00962081
										1273.46	0.00956624	0.0105319	0.00953388	0.00977005	0.00976362	0.00958109	0.00961415
										1277.59	0.00955488	0.0105148	0.00954286	0.00976987	0.00973781	0.00956536	0.00959909
										1281.72	0.00955598	0.010472	0.00956914	0.00971775	0.00972321	0.00955971	0.00959952
										1285.84	0.00955854	0.0105253	0.00954197	0.00970252	0.00972429	0.00956499	0.00962172
										1289.96	0.00957276	0.0105603	0.0095734	0.00974869	0.00976473	0.0096084	0.00963577
										1294.08	0.0095771	0.0106563	0.0095538	0.00975549	0.0098141	0.00961769	0.00962249
										1298.2	0.00960434	0.0106911	0.00958846	0.00981199	0.00989666	0.00961733	0.0096454
										1302.32	0.00962592	0.0108465	0.00955379	0.00983145	0.00992868	0.00965223	0.00967664
										1306.43	0.00965331	0.0110627	0.00954045	0.00988816	0.0099638	0.00970248	0.00971568
										1310.54	0.00965004	0.011167	0.00955874	0.00984253	0.00994312	0.0097517	0.00971227
										1314.65	0.00964752	0.0112233	0.00958318	0.00984207	0.00992073	0.00966635	0.00970464
										1318.76	0.00962375	0.0112126	0.00955089	0.00984595	0.0099026	0.00964721	0.00969078
										1322.87	0.00961057	0.0111757	0.00957939	0.00983379	0.00987672	0.00965419	0.00966909
										1326.97	0.00960624	0.0112189	0.0095529	0.00977289	0.00985697	0.00966271	0.00966644
										1331.07	0.00961265	0.011254	0.00956601	0.00979876	0.00987291	0.00966828	0.00964519
										1335.17	0.0096215	0.0113223	0.00957054	0.00978224	0.00989718	0.00964091	0.00970818
										1339.27	0.00963966	0.0113805	0.00956422	0.00984233	0.00994324	0.00966579	0.00969911
										1343.36	0.00962859	0.0114833	0.00954317	0.00980186	0.00995156	0.0096952	0.0097356
										1347.45	0.00961746	0.0115882	0.00958686	0.00980575	0.00993096	0.00967427	0.00969241
										1351.54	0.00959592	0.0115598	0.00956137	0.00978147	0.00983631	0.00962921	0.00966004
										1355.63	0.00960274	0.0116867	0.00957943	0.00974814	0.00980414	0.00962293	0.0096567
										1359.72	0.00960029	0.0117053	0.00955074	0.00971046	0.00977315	0.00967724	0.00965579
										1363.8	0.00961137	0.0118566	0.00957477	0.0097074	0.00978223	0.00964425	0.00965236
										1367.89	0.00960577	0.0118515	0.0095516	0.00972065	0.00978345	0.00968074	0.00966179
										1371.97	0.00961216	0.0120012	0.00955461	0.0096784	0.00980236	0.00968572	0.00964437
										1376.04	0.00960683	0.0117952	0.00957701	0.00965415	0.00982754	0.00966642	0.00965998
										1380.12	0.00958247	0.011597	0.00954453	0.00961623	0.00979364	0.00969075	0.00966495
										1384.19	0.00955713	0.0114863	0.00954422	0.00961442	0.00972778	0.00959656	0.00959272
										1388.27	0.00956027	0.0115262	0.00955968	0.00955658	0.0096666	0.00960819	0.00962222
										1392.34	0.00956045	0.0115416	0.00953857	0.00960645	0.00965474	0.00957755	0.00958815
										1396.4	0.00957604	0.0115924	0.00952754	0.00960356	0.00965643	0.00956121	0.00959678
										1400.47	0.0095788	0.0115057	0.00955937	0.00967384	0.00965734	0.00958094	0.00959652
										1404.53	0.00957517	0.0114401	0.00955427	0.00965199	0.00966091	0.00958861	0.0095775
										1408.59	0.00955761	0.0112579	0.00955732	0.00965357	0.00964083	0.00956136	0.00958244
										1412.65	0.00954926	0.0110888	0.00954693	0.00961267	0.00962887	0.00953964	0.0095604
										1416.71	0.00954252	0.0109982	0.00954063	0.00966448	0.00963695	0.00957111	0.00956752
										1420.77	0.00954901	0.0110605	0.00954274	0.00963165	0.00967953	0.00954965	0.00958292
										1424.82	0.00955154	0.0110285	0.00955977	0.0096838	0.00970321	0.00954721	0.00960782
										1428.87	0.00956921	0.0110927	0.00956131	0.00977679	0.00975373	0.00959344	0.0095899
										1432.92	0.00958691	0.0112011	0.00958771	0.0099006	0.00983077	0.00960804	0.00961329
										1436.97	0.0096224	0.011211	0.00959574	0.0100284	0.00997177	0.00965086	0.00966121
										1441.01	0.00964165	0.0112754	0.00960033	0.0101236	0.0100892	0.00973703	0.00969841
										1445.05	0.00965384	0.0113382	0.00957282	0.0101625	0.0101451	0.00971594	0.00972493
										1449.09	0.00965286	0.0113004	0.0095627	0.0102064	0.010151	0.00974259	0.00973195
										1453.13	0.0096555	0.011284	0.00958583	0.010152	0.0101345	0.00970272	0.00973693
										1457.17	0.00964017	0.0112477	0.00959231	0.0101022	0.0100834	0.00969483	0.00969517
										1461.2	0.00963837	0.0111567	0.00959417	0.0100093	0.0100432	0.00968394	0.00970235
										1465.24	0.0096227	0.0111259	0.00957517	0.00998772	0.00998769	0.00966364	0.00968231
										1469.27	0.00960908	0.0110627	0.00957981	0.00992576	0.00990818	0.00962452	0.00965815
										1473.3	0.00958381	0.0109593	0.00958404	0.00977892	0.00979352	0.00960776	0.00965195
										1477.32	0.00956957	0.0108854	0.00955859	0.00970408	0.00973044	0.00956713	0.00961611
										1481.35	0.00954625	0.0108052	0.00955487	0.00962637	0.00965572	0.00955238	0.00955994
										1485.37	0.00954195	0.0108426	0.00954286	0.00956467	0.00964362	0.00953574	0.00959355
										1489.39	0.00953908	0.0107369	0.00954173	0.00953711	0.00963099	0.00953679	0.00958618
										1493.41	0.00955055	0.0108284	0.00954132	0.00953525	0.0096276	0.00955917	0.00959769
										1497.42	0.00954371	0.0108139	0.00953018	0.00954603	0.00958828	0.00954072	0.0095702
										1501.44	0.00954586	0.010774	0.00953692	0.0095227	0.00955175	0.00956392	0.00956344
										1505.45	0.00953489	0.0107578	0.00957257	0.00951634	0.0095275	0.0095619	0.0095257
										1509.46	0.00954224	0.0107898	0.00957117	0.00948666	0.00953622	0.009554	0.00951924
										1513.47	0.00953531	0.0107927	0.00955844	0.00951768	0.00953807	0.00956522	0.00954283
										1517.47	0.00954819	0.0108582	0.00953664	0.00955499	0.00954007	0.0095361	0.00955784
										1521.48	0.00954822	0.0108593	0.0095574	0.00951194	0.00953085	0.00953384	0.00953438
										1525.48	0.00955997	0.0110178	0.00954892	0.00954498	0.00954207	0.00956062	0.00953992
										1529.48	0.00955445	0.0110569	0.00957729	0.0095532	0.0095449	0.00955221	0.00955319
										1533.47	0.00957371	0.0112207	0.0095795	0.00959077	0.00957422	0.00959156	0.00956252
										1537.47	0.00958094	0.0112859	0.00954742	0.00960119	0.00958819	0.00955447	0.00956951
										1541.46	0.0096013	0.0114198	0.00958198	0.00957677	0.00962611	0.00964942	0.0095991
										1545.46	0.00961371	0.0115676	0.00955296	0.0096475	0.00965184	0.00965927	0.00960754
										1549.45	0.00963228	0.0116038	0.00957526	0.00970357	0.00968915	0.00968934	0.00961759
										1553.43	0.00963892	0.0116873	0.00957232	0.00969529	0.00972609	0.00971354	0.009644
										1557.42	0.00966376	0.0118737	0.00959399	0.00970723	0.00975896	0.00970043	0.00962199
										1561.4	0.00968037	0.0118901	0.00959301	0.00972624	0.0097789	0.00975276	0.00964716
										1565.38	0.00971487	0.0119268	0.00961228	0.00974514	0.00981333	0.00980382	0.00968286
										1569.36	0.00973748	0.01199	0.00960516	0.00975136	0.00984783	0.00977994	0.00973013
										1573.34	0.00975052	0.0120164	0.00961511	0.00973674	0.00989889	0.00980889	0.00972808
										1577.32	0.00976725	0.0121088	0.00961728	0.00982964	0.00997419	0.00982064	0.00978721
										1581.29	0.00980873	0.0122303	0.00966423	0.00985683	0.0100676	0.00989518	0.0098128
										1585.26	0.0098476	0.0123738	0.00964211	0.00990259	0.0101142	0.0099757	0.00984586
										1589.23	0.00986352	0.0123819	0.00965017	0.00991855	0.0101341	0.00998895	0.00987309
										1593.2	0.00982475	0.012357	0.00963146	0.00989378	0.0100716	0.00994256	0.00982562
										1597.16	0.00978679	0.012225	0.00966004	0.00992391	0.0100176	0.00982502	0.00977851
										1601.13	0.00977051	0.0122509	0.00967303	0.00990939	0.00999615	0.00986428	0.00980865
										1605.09	0.00977858	0.012211	0.00967622	0.00993052	0.0100119	0.0098096	0.00980535
										1609.05	0.00978374	0.0121738	0.00971861	0.00994548	0.010012	0.00982689	0.00981726
										1613.01	0.00979496	0.012088	0.00967058	0.00995969	0.0099964	0.00986773	0.00983095
										1616.96	0.00980968	0.0120166	0.00972734	0.00997828	0.0100165	0.00985213	0.00984338
										1620.92	0.00982691	0.0120735	0.00972286	0.00998439	0.0100389	0.00992645	0.00984222
										1624.87	0.00983344	0.0120229	0.00972523	0.0100346	0.0100322	0.00989228	0.00986285
										1628.82	0.00984891	0.0119137	0.00973659	0.0100209	0.0100413	0.00991557	0.0098746
										1632.76	0.00985879	0.0117325	0.00975963	0.0100558	0.0100702	0.00993508	0.0098985
										1636.71	0.00989302	0.0115273	0.00977832	0.0101138	0.0101402	0.00996889	0.00993409
										1640.65	0.00991291	0.0113297	0.00982343	0.0101895	0.0102069	0.00999591	0.00994264
										1644.6	0.00991385	0.0111351	0.00981104	0.0101756	0.0102331	0.00995766	0.0099668
										1648.54	0.00989524	0.0109383	0.00973685	0.0102412	0.0102534	0.00993876	0.00997384
										1652.47	0.00989725	0.0107773	0.00977725	0.0102795	0.0102962	0.00993678	0.00998802
										1656.41	0.00989778	0.0106719	0.0097819	0.0103629	0.0103595	0.00993648	0.0099975
										1660.34	0.0099032	0.0105365	0.00975816	0.0103961	0.0104077	0.00993475	0.0100055
										1664.27	0.00987727	0.0104571	0.009767	0.0103499	0.0103554	0.0099323	0.00997802
										1668.2	0.00985303	0.010346	0.00974598	0.0103304	0.0102959	0.0098899	0.00994064
										1672.13	0.00981422	0.0102598	0.00975272	0.0102045	0.0102112	0.00982727	0.00990003
										1676.06	0.00979229	0.0101392	0.00970963	0.0101182	0.0101199	0.00982631	0.00988163
										1679.98	0.00974962	0.0100407	0.00970096	0.0100021	0.0100121	0.0097443	0.00985367
										1683.9	0.00972884	0.00994791	0.00965758	0.00995982	0.00993366	0.00972952	0.00978685
										1687.82	0.00969581	0.00988391	0.00966518	0.00983081	0.00985077	0.00967281	0.00974114
										1691.74	0.00967683	0.00978742	0.00967662	0.00979353	0.00979441	0.00968166	0.00973244
										1695.66	0.0096497	0.00970866	0.0096481	0.00974377	0.0097356	0.00963253	0.00968592
										1699.57	0.00964745	0.00973034	0.00961324	0.00970884	0.00969992	0.00968156	0.00967862
										1703.48	0.00961328	0.0096702	0.00959205	0.00966053	0.00963984	0.00961813	0.00962761
										1707.39	0.00960691	0.00959092	0.00960303	0.00961068	0.0096248	0.00960602	0.00961109
										1711.3	0.00959134	0.00961078	0.00957363	0.00960374	0.00958833	0.00961696	0.00957877
										1715.21	0.0095931	0.00956483	0.00957923	0.00959389	0.00958866	0.009552	0.00958828
										1719.11	0.00958046	0.00953478	0.00960198	0.00955306	0.00958092	0.00955136	0.00957613
										1723.02	0.0095801	0.00955885	0.00957949	0.00958497	0.00957906	0.00955298	0.00956869
										1726.92	0.0095704	0.00957855	0.00955645	0.00956959	0.00956796	0.00957289	0.00955643
										1730.81	0.00956977	0.00957993	0.00958611	0.0095624	0.00957304	0.00957383	0.00956793
										1734.71	0.00956228	0.00954988	0.00953797	0.00960315	0.00955898	0.0095738	0.00954726
										1738.61	0.00956738	0.00959973	0.00960023	0.00957251	0.00956993	0.00955344	0.00954538
										1742.5	0.00955935	0.00954291	0.009558	0.00953757	0.00956414	0.0095523	0.00957005
										1746.39	0.0095584	0.00957979	0.00957263	0.00958305	0.00955949	0.00957898	0.00956704
										1750.28	0.00955541	0.0095538	0.00954578	0.00954733	0.00955505	0.00956137	0.00958186
										1754.17	0.00955344	0.0095417	0.00954535	0.00955206	0.00955184	0.00954387	0.00953727
										1758.05	0.00954926	0.00956072	0.00955245	0.00955412	0.00954818	0.00950845	0.00954162
										1761.93	0.0095513	0.00957577	0.0095624	0.00954582	0.0095463	0.00950851	0.00955836
										1765.81	0.00954786	0.00954415	0.0095457	0.00954305	0.00955036	0.00957661	0.00952326
										1769.69	0.00955387	0.00959926	0.00955665	0.00953073	0.00955298	0.00955524	0.00955642
										1773.57	0.00954655	0.00957809	0.00954773	0.00954309	0.00954416	0.0095364	0.0095416
										1777.45	0.00955035	0.00958561	0.00954605	0.0095501	0.00955597	0.0095396	0.00954966
										1781.32	0.00954457	0.00953381	0.00954606	0.00954328	0.00955116	0.00954302	0.00955633
										1785.19	0.0095507	0.00960898	0.00956597	0.00954215	0.00955017	0.00958071	0.00953673
										1789.06	0.00954427	0.00956689	0.00954487	0.00953301	0.00955421	0.0095229	0.00954993
										1792.93	0.00955499	0.00960193	0.0095751	0.00955267	0.0095652	0.00955263	0.00955552
										1796.79	0.00954594	0.00955737	0.00953345	0.0095583	0.00955212	0.0095623	0.00954631
										1800.66	0.00955035	0.00960958	0.00956328	0.00956624	0.00955299	0.00954772	0.00953877

## Sheet: Supplementary Fig. S2
Fig. S2b		Paraffin Cluster		Fig. S2c (top, whole spectrum)			Cluster0	Cluster1	Cluster2	Cluster3	Cluster4	Cluster5	Cluster6	Cluster7		Fig. S2c (bottom, fingerprint)			Cluster0	Cluster1	Cluster2	Cluster3	Cluster4	Cluster5	Cluster6	Cluster7		Fig. S2d (top, whole spectrum)			Cluster 0	Cluster 1	Cluster 2	Cluster 3	Cluster 4	Cluster 5	Cluster 6	Cluster 7		Fig. S2d (bottom, fingerprint spectrum)			Cluster 0	Cluster 1	Cluster 2	Cluster 3	Cluster 4	Cluster 5	Cluster 6
	300.417	0.00457782				300.417	0.00456842	0.00454864	0.00441665	0.00449427	0.00448586	0.00451265	0.0047811	0.00396821				392.986	0.00439469	0.0044624	0.0042832	0.00467366	0.00368769	0.00432276	0.00409471	0.00405474				300.417	0.00461978	0.00459257	0.00457782	0.00455488	0.00463777	0.00482406	0.00468226	0.00453312				392.986	0.00422399	0.00429833	0.00443471	0.00425743	0.00448167	0.0044238	0.00415376
	305.07	0.00454706				305.07	0.0043692	0.00450727	0.00465058	0.00448977	0.00455984	0.00426362	0.00438465	0.00414503				397.587	0.00413489	0.0044225	0.00414223	0.00425056	0.0038754	0.0042441	0.00425322	0.00408247				305.07	0.00458836	0.00455758	0.00454706	0.00453394	0.00460522	0.00480526	0.0046544	0.00447741				397.587	0.00424081	0.00431306	0.00443858	0.00426887	0.00448985	0.00443822	0.00421475
	309.721	0.00451538				309.721	0.00449085	0.00432337	0.00413029	0.00486367	0.00443591	0.00478883	0.00446739	0.00417206				402.186	0.00402141	0.00408982	0.0041728	0.00445802	0.00457637	0.0042789	0.00445219	0.00443563				309.721	0.00455242	0.00451925	0.00451538	0.00450694	0.00457216	0.00476074	0.00462123	0.00442808				402.186	0.00424376	0.00430925	0.00443355	0.00426505	0.00446958	0.00442822	0.00421745
	314.369	0.00449916				314.369	0.00448435	0.00460321	0.00453592	0.00456514	0.00415367	0.00453999	0.00472445	0.00404927				406.782	0.00441972	0.00426973	0.00461492	0.00453946	0.00405873	0.00465391	0.00416661	0.00417083				314.369	0.00454048	0.00450929	0.00449916	0.00449719	0.00456086	0.00472279	0.00461317	0.00443947				406.782	0.00426094	0.00432126	0.00443493	0.00427614	0.0044683	0.00443596	0.00422615
	319.014	0.0044784				319.014	0.0042535	0.0045622	0.00459879	0.00439281	0.00430719	0.00457646	0.00437184	0.00430179				411.376	0.00419678	0.0043033	0.00426852	0.00457895	0.00379778	0.00434873	0.00444651	0.00432904				319.014	0.00452088	0.00448377	0.0044784	0.00447529	0.00453968	0.00468313	0.00457983	0.00439912				411.376	0.00426285	0.00432005	0.00443658	0.00428673	0.00445238	0.0044317	0.00423729
	323.656	0.00447466				323.656	0.0043435	0.00437867	0.00442176	0.00422057	0.00457963	0.00465377	0.00449842	0.00417944				415.967	0.00397394	0.00430034	0.00419651	0.00428224	0.00405009	0.0041948	0.00432263	0.00445485				323.656	0.00451138	0.00447772	0.00447466	0.00447241	0.00453398	0.00466752	0.00458557	0.0043985				415.967	0.00426135	0.00432244	0.00444085	0.00428158	0.0044512	0.00443923	0.00422863
	328.296	0.00445624				328.296	0.00449777	0.00458753	0.00421058	0.00467891	0.00477297	0.00452746	0.00466864	0.00386976				420.556	0.0041167	0.00415103	0.00409032	0.00432187	0.00411007	0.00422991	0.00452192	0.00422293				328.296	0.00449659	0.00446367	0.00445624	0.0044587	0.00451629	0.00463769	0.00455788	0.00440303				420.556	0.00424101	0.00430095	0.00443232	0.00425708	0.00443466	0.00442195	0.00418896
	332.934	0.00444369				332.934	0.00436354	0.00436856	0.00444525	0.00442278	0.00441195	0.00464569	0.00427275	0.00446051				425.142	0.00469816	0.00400181	0.00463569	0.00457173	0.00455502	0.00434068	0.00439819	0.00369835				332.934	0.00447817	0.00444507	0.00444369	0.00445607	0.00450222	0.00462476	0.00456772	0.00438062				425.142	0.00422986	0.00429646	0.00443182	0.00424522	0.00442577	0.00441217	0.00419933
	337.569	0.00443281				337.569	0.00416529	0.00429234	0.00433717	0.00441894	0.00428865	0.00480476	0.00435605	0.00433879				429.726	0.00396392	0.00454821	0.00391249	0.0044854	0.00426243	0.00384684	0.00443609	0.0039221				337.569	0.00446799	0.00443424	0.00443281	0.00444567	0.00448729	0.0046043	0.00454039	0.00439161				429.726	0.00421004	0.0042788	0.00442834	0.00422456	0.00440467	0.00440229	0.00413747
	342.201	0.0044121				342.201	0.00428789	0.0042519	0.00429778	0.00458332	0.0044427	0.00467871	0.00448298	0.00406724				434.307	0.00425317	0.00443575	0.00425232	0.00448321	0.00422652	0.0042979	0.00427213	0.00398331				342.201	0.00444972	0.00441553	0.0044121	0.00444479	0.00446992	0.00457598	0.00454176	0.00438638				434.307	0.00419843	0.00426729	0.00442747	0.00421413	0.00439388	0.0043994	0.00411784
	346.831	0.00439269				346.831	0.00421819	0.0042829	0.0042585	0.0042434	0.00443842	0.0045935	0.00443579	0.00447105				438.885	0.00432321	0.00435998	0.00414649	0.00443906	0.00403036	0.00425772	0.00459287	0.00407716				346.831	0.00442587	0.00438799	0.00439269	0.00443883	0.00445064	0.0045388	0.00451446	0.00434744				438.885	0.00418073	0.00425324	0.0044245	0.0042022	0.00437623	0.00438612	0.00412261
	351.458	0.00436875				351.458	0.0045014	0.00449231	0.00435649	0.00432388	0.00439464	0.00467134	0.00421446	0.00401235				443.461	0.0039913	0.00424768	0.00386932	0.00439498	0.00393051	0.00410424	0.00438867	0.00365063				351.458	0.00440853	0.00436599	0.00436875	0.00444004	0.00443276	0.0045079	0.00450928	0.00429363				443.461	0.00418628	0.00426222	0.00442907	0.00420746	0.00436506	0.00439349	0.00412384
	356.082	0.00434168				356.082	0.00433573	0.00427387	0.00404314	0.00465665	0.00431135	0.0045048	0.00421098	0.00452908				448.035	0.00384223	0.00409885	0.00393512	0.0046452	0.00402319	0.00429097	0.00422493	0.00442785				356.082	0.00437416	0.00432802	0.00434168	0.00443692	0.00440731	0.00446953	0.00449152	0.00429016				448.035	0.00418305	0.00425295	0.00442278	0.00420338	0.00433812	0.00438227	0.00411755
	360.704	0.00431263				360.704	0.00400983	0.00441217	0.00434708	0.00431698	0.0045846	0.00470504	0.00451247	0.00425831				452.606	0.0043877	0.00431618	0.00424102	0.00443313	0.0039877	0.00432659	0.00430358	0.00399925				360.704	0.00434344	0.00429762	0.00431263	0.00443591	0.00438544	0.00443778	0.00447995	0.00424911				452.606	0.00420517	0.0042672	0.0044264	0.00422366	0.00433503	0.00438412	0.00413649
	365.323	0.00429236				365.323	0.00426133	0.0042296	0.00420538	0.00448178	0.00418465	0.00449793	0.00429139	0.00417528				457.174	0.00423882	0.00420411	0.00410127	0.00447332	0.00427301	0.00413554	0.0043823	0.00415634				365.323	0.00432188	0.00426617	0.00429236	0.00443394	0.00436707	0.00441513	0.0044764	0.00417798				457.174	0.00419412	0.00425678	0.00441754	0.00421492	0.00432249	0.00437317	0.00411554
	369.94	0.00427835				369.94	0.00412809	0.00440376	0.00426952	0.00435244	0.00429967	0.00416866	0.00454948	0.00349228				461.74	0.00387072	0.00420194	0.00389302	0.00472374	0.00410943	0.00447365	0.00442071	0.00424804				369.94	0.00430951	0.00425214	0.00427835	0.00443546	0.00435602	0.00441083	0.00447294	0.00422214				461.74	0.00420348	0.00425791	0.00442211	0.00421881	0.00431782	0.00437776	0.00418371
	374.554	0.00425976				374.554	0.0044119	0.00422139	0.00416233	0.00434927	0.00437517	0.00449138	0.00437211	0.00427232				466.303	0.00412407	0.00416324	0.00399346	0.00459594	0.00404216	0.00454728	0.00429764	0.00443725				374.554	0.00429617	0.0042398	0.00425976	0.00443221	0.00435297	0.00440669	0.0044582	0.00424096				466.303	0.00419837	0.00425274	0.00441594	0.00421332	0.00431946	0.00436414	0.0041555
	379.166	0.0042581				379.166	0.0040544	0.00428876	0.00422668	0.00438822	0.00437156	0.00469195	0.00436904	0.00385226				470.864	0.00412166	0.00427105	0.00409399	0.0044682	0.00442399	0.00420527	0.00409388	0.0037808				379.166	0.00429176	0.00423209	0.0042581	0.00443773	0.00434828	0.00443062	0.00447897	0.00422251				470.864	0.00419428	0.00425137	0.00441427	0.00421252	0.00431846	0.00436855	0.00415588
	383.775	0.00425663				383.775	0.00398565	0.0042849	0.00425685	0.00467944	0.00409079	0.00436292	0.00445315	0.00455764				475.423	0.00400969	0.00430571	0.00405745	0.00450866	0.00438898	0.00427904	0.00417288	0.00423053				383.775	0.00428701	0.00422844	0.00425663	0.00443518	0.00434617	0.0044576	0.00447215	0.00420191				475.423	0.00419317	0.0042436	0.00440459	0.00420776	0.0043051	0.00435888	0.00416102
	388.382	0.0042595				388.382	0.00398116	0.00420981	0.00428712	0.00450838	0.00416657	0.00472662	0.00449378	0.00398789				479.978	0.0044826	0.0045601	0.00436388	0.00471732	0.00454651	0.00420171	0.00465581	0.00455027				388.382	0.00428534	0.00422164	0.0042595	0.00443733	0.00434556	0.00448053	0.00447475	0.00416841				479.978	0.00420849	0.00426068	0.00442107	0.00422477	0.00431617	0.00437478	0.00417361
	392.986	0.0042499				392.986	0.00368769	0.00438446	0.0042832	0.00467366	0.00432164	0.0046422	0.00409895	0.00454359				484.532	0.00415151	0.00426544	0.00429322	0.00442166	0.0038382	0.00416224	0.00437148	0.00399181				392.986	0.00428209	0.00421914	0.0042499	0.00443446	0.00434075	0.00448306	0.00446979	0.00415291				484.532	0.00418749	0.00423664	0.00439204	0.00419895	0.00428598	0.00435007	0.00413628
	397.587	0.00426319				397.587	0.0038754	0.00434522	0.00414223	0.00425056	0.00427877	0.0046801	0.00470594	0.00348513				489.083	0.0038936	0.00437355	0.00415408	0.00437825	0.00447699	0.00419843	0.00453146	0.00424675				397.587	0.00429347	0.00423784	0.00426319	0.0044384	0.00435394	0.00449206	0.00448787	0.00421951				489.083	0.00419552	0.00424903	0.00439478	0.00420937	0.00428992	0.00435505	0.00415741
	402.186	0.0042586				402.186	0.00457637	0.00394945	0.0041728	0.00445802	0.00419638	0.00467733	0.00465969	0.00448985				493.631	0.00400128	0.0039326	0.00418646	0.00429288	0.00402544	0.00400793	0.00412612	0.00394879				402.186	0.0042917	0.0042399	0.0042586	0.00443338	0.00435291	0.00447065	0.00447108	0.00422001				493.631	0.00418409	0.0042387	0.00438273	0.00419583	0.00427927	0.00434378	0.00414495
	406.782	0.00427303				406.782	0.00405873	0.00412437	0.00461492	0.00453946	0.00423289	0.00447092	0.00448285	0.00403191				498.177	0.00425524	0.00422389	0.00408177	0.00429164	0.00392677	0.00411984	0.0041247	0.00426905				406.782	0.00430628	0.00425741	0.00427303	0.00443489	0.00435683	0.00447059	0.00447586	0.00423211				498.177	0.00417426	0.00424029	0.0043846	0.0042002	0.00428829	0.00434837	0.00413888
	411.376	0.00427947				411.376	0.00379778	0.00412107	0.00426852	0.00457895	0.00430909	0.0041016	0.00456741	0.00428683				502.72	0.0041438	0.00422239	0.00397716	0.00424843	0.00392422	0.00411844	0.00444643	0.00426412				411.376	0.00430591	0.00425967	0.00427947	0.00443628	0.00435935	0.00445395	0.00447059	0.00423597				502.72	0.00416086	0.00422698	0.00437464	0.00418637	0.00428242	0.00433654	0.0041319
	415.967	0.00427691				415.967	0.00405009	0.00401088	0.00419651	0.00428224	0.00406854	0.00454723	0.0046956	0.00405431				507.261	0.00395933	0.00414774	0.00418123	0.00441545	0.00395356	0.00419269	0.0042836	0.00393401				415.967	0.0043067	0.00425752	0.00427691	0.00444059	0.00436027	0.00445389	0.00448725	0.00422935				507.261	0.00416682	0.00423078	0.00437089	0.0041862	0.00429362	0.00434348	0.00416068
	420.556	0.00425303				420.556	0.00411007	0.00425739	0.00409032	0.00432187	0.0040657	0.00446326	0.00443187	0.00363442				511.799	0.00428666	0.00440264	0.0043511	0.00433034	0.0040792	0.00422921	0.00420161	0.00409199				420.556	0.00428638	0.00423604	0.00425303	0.00443193	0.00433999	0.00443808	0.00446873	0.00418951				511.799	0.00417843	0.00424032	0.00436476	0.00419557	0.00430541	0.0043452	0.00415505
	425.142	0.00424125				425.142	0.00455502	0.00411171	0.00463569	0.00457173	0.00422136	0.00433862	0.00456019	0.00422745				516.335	0.00439477	0.00425492	0.00414388	0.00445546	0.00388422	0.00422801	0.00444277	0.00392478				425.142	0.00427921	0.00422586	0.00424125	0.00443164	0.00433542	0.00442766	0.00445969	0.00420618				516.335	0.0042061	0.00425633	0.00437134	0.0042199	0.00431463	0.00435092	0.00415171
	429.726	0.00421903				429.726	0.00426243	0.00439406	0.00391249	0.0044854	0.0043771	0.00433628	0.00481925	0.004183				520.868	0.00402782	0.00407066	0.00417676	0.00437048	0.00433077	0.00407571	0.00452246	0.00444083				429.726	0.00426118	0.004207	0.00421903	0.00442817	0.00431848	0.00440804	0.00445153	0.00414188				520.868	0.00421946	0.00426332	0.00436474	0.00422849	0.00431729	0.00435055	0.00421391
	434.307	0.00420902				434.307	0.00422652	0.00435554	0.00425232	0.00448321	0.00441411	0.00453774	0.00451218	0.00500143				525.399	0.00417264	0.00425256	0.00417543	0.00441166	0.00448877	0.00433919	0.00440029	0.0042088				434.307	0.00425009	0.00419432	0.00420902	0.00442736	0.00431005	0.00439645	0.00445246	0.00411886				525.399	0.00423772	0.00427436	0.00436915	0.00424515	0.00434064	0.00435885	0.0042146
	438.885	0.00419781				438.885	0.00403036	0.0043171	0.00414649	0.00443906	0.00433238	0.00482075	0.00459716	0.00465725				529.927	0.00428101	0.00406845	0.0041399	0.00428477	0.00422993	0.00433819	0.00407626	0.00407448				438.885	0.00423394	0.00417594	0.00419781	0.00442445	0.00429846	0.00437827	0.00444079	0.00412694				529.927	0.0042471	0.00427946	0.00437627	0.00425033	0.00436922	0.00437358	0.00423093
	443.461	0.00420419				443.461	0.00393051	0.00406478	0.00386932	0.00439498	0.00429034	0.00441118	0.00437733	0.00393816				534.453	0.00438946	0.0043237	0.00431017	0.00445218	0.00438812	0.00452622	0.00455999	0.00442823				443.461	0.00424078	0.00418237	0.00420419	0.00442892	0.00430767	0.00436826	0.0044418	0.0041215				534.453	0.00425306	0.00428953	0.0043874	0.00425603	0.00438132	0.00437935	0.00426666
	448.035	0.00419879				448.035	0.00402319	0.00402652	0.00393512	0.0046452	0.00412955	0.00477582	0.00424468	0.0035193				538.976	0.00424214	0.00406651	0.0042748	0.00436745	0.00445018	0.00426079	0.00447841	0.0042616				448.035	0.00423445	0.00417992	0.00419879	0.00442281	0.00429418	0.00434186	0.00443393	0.00411333				538.976	0.00426513	0.0042994	0.00439545	0.00427182	0.00438599	0.00438813	0.00428157
	452.606	0.00421715				452.606	0.0039877	0.00427363	0.00424102	0.00443313	0.00400846	0.00408118	0.00446053	0.00407583				543.497	0.00446041	0.00435851	0.00413665	0.00466108	0.00380676	0.00425999	0.0043565	0.00435534				452.606	0.00425361	0.00420217	0.00421715	0.00442612	0.00430234	0.00433967	0.00443325	0.00413215				543.497	0.00427643	0.00430734	0.00441015	0.00427355	0.00437922	0.00439343	0.00428583
	457.174	0.0042101				457.174	0.00427301	0.00405723	0.00410127	0.00447332	0.00412507	0.00436446	0.00432802	0.00436997				548.015	0.00413051	0.00465058	0.00406715	0.00445038	0.00428594	0.00425925	0.00443658	0.00428654				457.174	0.00424402	0.00418977	0.0042101	0.00441725	0.00429105	0.00432408	0.00443323	0.00410991				548.015	0.00427806	0.0043053	0.00441134	0.00427602	0.00437305	0.00439567	0.00429813
	461.74	0.0042131				461.74	0.00410943	0.0041262	0.00389302	0.00472374	0.00412294	0.0040774	0.00458755	0.00455175				552.531	0.00423929	0.0044302	0.00423775	0.00432381	0.00412377	0.00437195	0.00439558	0.00392507				461.74	0.00424581	0.00420014	0.0042131	0.00442212	0.00429322	0.0043212	0.00443013	0.00419141				552.531	0.00428229	0.00431376	0.0044245	0.00427981	0.00438589	0.00440716	0.00428348
	466.303	0.00420778				466.303	0.00404216	0.00412392	0.00399346	0.00459594	0.00427931	0.0045238	0.00436806	0.00405852				557.045	0.00438471	0.0042099	0.00427128	0.00449154	0.0044107	0.00422016	0.0041931	0.00427939				466.303	0.00423983	0.00419573	0.00420778	0.0044157	0.00428587	0.0043228	0.00441722	0.00415098				557.045	0.00428632	0.00431049	0.00442087	0.0042861	0.00440009	0.00441044	0.00431147
	470.864	0.0042057				470.864	0.00442399	0.00412174	0.00409399	0.0044682	0.00447536	0.00444058	0.00454062	0.00364047				561.556	0.00420126	0.00435575	0.00430489	0.00461729	0.00421664	0.00421962	0.00427338	0.00460129				470.864	0.00423703	0.00419297	0.0042057	0.00441396	0.00428618	0.00432248	0.00441838	0.00415811				561.556	0.00428047	0.00431133	0.00441904	0.0042805	0.00441164	0.00440801	0.00429174
	475.423	0.0042035				475.423	0.00438898	0.00411963	0.00405745	0.00450866	0.00423583	0.00447967	0.00423415	0.0041603				566.064	0.00405444	0.00424541	0.0039957	0.00440684	0.00399061	0.00425693	0.00423257	0.00397991				475.423	0.00423201	0.00418957	0.0042035	0.00440468	0.00427698	0.00430883	0.00440858	0.00416298				566.064	0.00427231	0.00430195	0.00440805	0.00427146	0.00441562	0.00439803	0.00433431
	479.978	0.00421865				479.978	0.00454651	0.00436724	0.00436388	0.00471732	0.00443203	0.00427436	0.00423263	0.00415516				570.57	0.0042001	0.00417174	0.00416662	0.00453272	0.00437402	0.00421872	0.00443414	0.00417191				479.978	0.00424656	0.00420653	0.00421865	0.00442121	0.00429519	0.00431971	0.00442966	0.00417052				570.57	0.00426702	0.00429239	0.00440452	0.00426045	0.00442404	0.00439447	0.00429817
	484.532	0.00419475				484.532	0.0038382	0.00415132	0.00429322	0.00442166	0.00415304	0.00447655	0.00440538	0.00362505				575.074	0.0042362	0.00446423	0.00430333	0.00411224	0.00421231	0.00436954	0.004555	0.00407124				484.532	0.00422349	0.00418511	0.00419475	0.00439178	0.00427022	0.00429018	0.00440019	0.00413307				575.074	0.0042446	0.00426859	0.00438678	0.00424571	0.00439993	0.00436328	0.00426233
	489.083	0.00420421				489.083	0.00447699	0.00414945	0.00415408	0.00437825	0.00411176	0.00431212	0.00440399	0.00444541				579.575	0.00449168	0.00428088	0.00433726	0.00432231	0.0039224	0.00433146	0.00415092	0.0041008				489.083	0.00423689	0.00419298	0.00420421	0.00439483	0.00427887	0.00429515	0.00440308	0.0041549				579.575	0.00421642	0.0042499	0.00438276	0.00422288	0.00436293	0.00434788	0.00424578
	493.631	0.00419241				493.631	0.00402544	0.00396935	0.00418646	0.00429288	0.00414977	0.00451444	0.00440265	0.00402813				584.073	0.00394314	0.00435385	0.00395982	0.00453244	0.00411365	0.00467137	0.004595	0.00390275				493.631	0.00422499	0.00418186	0.00419241	0.00438286	0.0042699	0.00428294	0.00438765	0.00414342				584.073	0.00418821	0.00422042	0.00436695	0.00419151	0.00432137	0.00432016	0.00420796
	498.177	0.00419448				498.177	0.00392677	0.00421728	0.00408177	0.00429164	0.00414824	0.00447236	0.00470626	0.00466126				588.569	0.00434499	0.00435368	0.00395961	0.00432231	0.00414462	0.0041799	0.00419105	0.00396505				498.177	0.00422363	0.00417181	0.00419448	0.0043845	0.00427664	0.00429199	0.00438861	0.00414101				588.569	0.00417536	0.00421113	0.00436143	0.00418304	0.00429919	0.00431689	0.00420557
	502.72	0.00418078				502.72	0.00392422	0.00425131	0.00397716	0.00424843	0.00422599	0.00459333	0.00440018	0.00394421				593.063	0.00401592	0.00420715	0.00409665	0.00453256	0.00427191	0.0041798	0.0042314	0.0043853				502.72	0.00420764	0.00415865	0.00418078	0.00437455	0.00426635	0.00428652	0.00437933	0.00412383				593.063	0.00416209	0.00419823	0.0043486	0.00416238	0.00427743	0.00430218	0.00417178
	507.261	0.00418128				507.261	0.00395356	0.00382181	0.00418123	0.00441545	0.0041454	0.00446989	0.00418127	0.00378958				597.554	0.00394277	0.00424372	0.00406232	0.00449069	0.00401442	0.00444432	0.00419105	0.00382973				507.261	0.0042131	0.00416335	0.00418128	0.00437086	0.00427226	0.00429707	0.0043811	0.00416393				597.554	0.00414733	0.00418569	0.00433874	0.0041561	0.0042632	0.00428882	0.00415893
	511.799	0.00419071				511.799	0.0040792	0.0043196	0.0043511	0.00433034	0.00426291	0.00450949	0.00452862	0.00404731				602.043	0.00430832	0.00435358	0.00419951	0.00432278	0.00391738	0.00414201	0.00406999	0.00408753				511.799	0.00422402	0.00417613	0.00419071	0.00436452	0.00427553	0.00430938	0.00438531	0.00414954				602.043	0.00413417	0.00416786	0.00432838	0.00413979	0.0042443	0.00426964	0.00414706
	516.335	0.00421412				516.335	0.00388422	0.00431821	0.00414388	0.00445546	0.00398443	0.00418246	0.00465827	0.00396009				606.529	0.00394294	0.00431707	0.00413106	0.00449119	0.00439771	0.00410431	0.00411054	0.00400996				516.335	0.00424469	0.00420314	0.00421412	0.00437102	0.00428785	0.00431755	0.00438979	0.00415554				606.529	0.00411411	0.00414862	0.00431663	0.00412603	0.00421636	0.004251	0.00410446
	520.868	0.00422498				520.868	0.00433077	0.00406725	0.00417676	0.00437048	0.00386446	0.00430368	0.00439599	0.00439825				611.013	0.00401624	0.0040976	0.00413126	0.00432341	0.00381978	0.00391551	0.00435308	0.0042231				520.868	0.00425322	0.00421654	0.00422498	0.00436461	0.00429032	0.00432108	0.00438401	0.00421564				611.013	0.00409422	0.00412813	0.00429699	0.00410656	0.0041869	0.00422988	0.00410888
	525.399	0.00424088				525.399	0.00448877	0.00403035	0.00417543	0.00441166	0.00445744	0.00438421	0.00443866	0.00419808				615.494	0.00412618	0.00417105	0.00392581	0.00423975	0.00404371	0.00418028	0.00419183	0.00407781				525.399	0.00426643	0.00423584	0.00424088	0.00436918	0.00429702	0.0043438	0.00439668	0.00421805				615.494	0.00410772	0.00413685	0.00429015	0.00411082	0.00417717	0.00422322	0.00411394
	529.927	0.0042478				529.927	0.00422993	0.00424316	0.0041399	0.00428477	0.00402076	0.00442406	0.00452494	0.00347266				619.973	0.0039438	0.00428119	0.00385759	0.00440835	0.00417152	0.00444512	0.00463642	0.00409536				529.927	0.00427146	0.00424371	0.0042478	0.0043762	0.00430699	0.00437269	0.00440785	0.00423632				619.973	0.00416478	0.00417453	0.0042727	0.00415928	0.00419361	0.00423024	0.00417862
	534.453	0.00425292				534.453	0.00438812	0.0044917	0.00431017	0.00445218	0.00413863	0.00450472	0.00448062	0.00424788				624.45	0.00427155	0.0039521	0.00437235	0.00453498	0.00407491	0.003803	0.00411184	0.00388561				534.453	0.00428064	0.00425067	0.00425292	0.00438737	0.00431313	0.00438501	0.00442231	0.00427263				624.45	0.00416755	0.0041722	0.00426892	0.0041622	0.0041811	0.00422888	0.00415786
	538.976	0.00426686				538.976	0.00445018	0.0040984	0.0042748	0.00436745	0.00409814	0.00458545	0.0043057	0.00389809				628.924	0.00383183	0.0042088	0.00430429	0.00411525	0.00406989	0.003879	0.00407194	0.00400156				538.976	0.00429113	0.0042629	0.00426686	0.00439533	0.0043245	0.00438977	0.00443105	0.00427493				628.924	0.00408454	0.00411366	0.00425632	0.00409184	0.00412925	0.00418186	0.00408296
	543.497	0.00427209				543.497	0.00380676	0.00452541	0.00413665	0.00466108	0.00421615	0.00446251	0.00452283	0.00384864				633.396	0.00415975	0.00439235	0.00430489	0.00441014	0.00406494	0.0042952	0.00435519	0.00411787				543.497	0.00430073	0.004274	0.00427209	0.00440998	0.00432875	0.00438179	0.00443309	0.0042924				633.396	0.00407971	0.00410411	0.00425068	0.00408886	0.0041131	0.00417372	0.00409058
	548.015	0.00427282				548.015	0.00428594	0.00456021	0.00406715	0.00445038	0.00425502	0.00446187	0.0045658	0.0048872				637.865	0.00404915	0.00413669	0.00382311	0.00420071	0.00383561	0.00418237	0.00399235	0.00446225				548.015	0.00429768	0.00427563	0.00427282	0.00441132	0.0043317	0.00437652	0.0044349	0.00429621				637.865	0.00409614	0.00411412	0.00423494	0.00409771	0.00410683	0.00417095	0.00408009
	552.531	0.00427729				552.531	0.00412377	0.00434545	0.00423775	0.00432381	0.00421475	0.0043798	0.00430396	0.0042006				642.332	0.00415793	0.00446681	0.0039929	0.00420149	0.00424723	0.00418298	0.00399303	0.00435154				552.531	0.00430307	0.00428039	0.00427729	0.00442398	0.004343	0.00438837	0.00444854	0.00429187				642.332	0.00416619	0.00416146	0.00423347	0.00415571	0.00413269	0.00419004	0.0041429
	557.045	0.00428264				557.045	0.0044107	0.00420209	0.00427128	0.00449154	0.00453099	0.00478672	0.0043035	0.00403938				646.796	0.00408405	0.0043211	0.00412806	0.00416032	0.00417789	0.00429704	0.00451879	0.00427368				557.045	0.004303	0.00428396	0.00428264	0.00442072	0.00433811	0.00440271	0.0044586	0.0043176				646.796	0.00415945	0.00415556	0.00421978	0.00415144	0.00412687	0.00418284	0.00414793
	561.556	0.00427638				561.556	0.00421664	0.00445109	0.00430489	0.00461729	0.00425323	0.00446031	0.00439021	0.00440352				651.258	0.0043392	0.00413886	0.00405758	0.00416123	0.00394833	0.00414661	0.00415614	0.00400095				561.556	0.00430369	0.00427954	0.00427638	0.00441877	0.00433574	0.0044141	0.00445472	0.00428561				651.258	0.00410456	0.00411646	0.00421824	0.00410856	0.00410289	0.00416597	0.00411998
	566.064	0.0042678				566.064	0.00399061	0.0042009	0.0039957	0.00440684	0.00409436	0.0045414	0.00438987	0.00375514				655.717	0.00411928	0.00406651	0.00388431	0.00407815	0.00426409	0.00418521	0.00415703	0.0043466				566.064	0.00429404	0.00427051	0.0042678	0.0044077	0.00432887	0.00441847	0.00443574	0.00434676				655.717	0.0040908	0.00410077	0.00420707	0.00409466	0.00409339	0.00414677	0.00408067
	570.57	0.00425877				570.57	0.00437402	0.0043074	0.00416662	0.00453272	0.00405437	0.00445957	0.00465092	0.00441982				660.174	0.00426495	0.00425048	0.00391686	0.00424732	0.00413097	0.00418608	0.00448106	0.00420458				570.57	0.00428347	0.0042652	0.00425877	0.00440441	0.00432257	0.00442596	0.00442925	0.00429988				660.174	0.00410266	0.00410939	0.00420496	0.00410376	0.00409786	0.00414982	0.00415855
	575.074	0.00424022				575.074	0.00421231	0.00441397	0.00430333	0.00411224	0.00425208	0.00413335	0.00438939	0.00452209				664.629	0.00422794	0.00417827	0.00439523	0.00399624	0.00399797	0.00414922	0.00432053	0.00399777				575.074	0.00426289	0.00424273	0.00424022	0.00438664	0.00429305	0.00440304	0.00440828	0.00426571				664.629	0.00410111	0.00410961	0.00419394	0.00410354	0.00409391	0.00414424	0.00414054
	579.575	0.00421826				579.575	0.0039224	0.00452062	0.00433726	0.00432231	0.00409341	0.00441834	0.00417146	0.0047371				669.081	0.00408137	0.00403291	0.0042565	0.00408148	0.00399337	0.00399905	0.00387738	0.00411654				579.575	0.00423982	0.00421514	0.00421826	0.00438261	0.00427686	0.00436628	0.00439593	0.00424304				669.081	0.00410549	0.00410817	0.00418936	0.00410079	0.00410243	0.00414103	0.00413001
	584.073	0.00419059				584.073	0.00411365	0.00434205	0.00395982	0.00453244	0.00433087	0.00425521	0.00456336	0.00427717				673.531	0.00389833	0.00407066	0.00394642	0.00412475	0.00405302	0.00422688	0.00428238	0.00413798				584.073	0.00420803	0.00418587	0.00419059	0.00436694	0.0042499	0.00432428	0.00436613	0.00421495				673.531	0.0041062	0.00411207	0.00418061	0.00410402	0.00410411	0.00413946	0.00414201
	588.569	0.00417853				588.569	0.00414462	0.0043062	0.00395961	0.00432231	0.00444958	0.00413289	0.00438911	0.00453013				677.978	0.00408073	0.00418171	0.00415074	0.00399996	0.00411278	0.00403905	0.00408167	0.00425726				588.569	0.00420314	0.0041733	0.00417853	0.00436106	0.00423893	0.00430245	0.00436299	0.00421438				677.978	0.00410968	0.0041072	0.00417421	0.00410403	0.00409736	0.00413619	0.00416254
	593.063	0.00416324				593.063	0.00427191	0.00427043	0.00409665	0.00453256	0.00397428	0.00433658	0.00425848	0.00388308				682.423	0.00422639	0.00407317	0.00414941	0.00416946	0.00433301	0.00396466	0.00400219	0.00434425				593.063	0.0041866	0.00415838	0.00416324	0.00434818	0.00422964	0.00428002	0.00434687	0.00416959				682.423	0.00411099	0.00410233	0.00416827	0.00410348	0.00409349	0.00412733	0.00417322
	597.554	0.00415494				597.554	0.00401442	0.0041634	0.00406232	0.00449069	0.00397432	0.00429587	0.00469411	0.0034988				686.866	0.00386044	0.00403792	0.00401102	0.00421293	0.00400797	0.0041549	0.00416508	0.00410617				597.554	0.00417035	0.00414576	0.00415494	0.0043387	0.00421867	0.0042667	0.00432928	0.00416397				686.866	0.00411344	0.00410646	0.00416863	0.0041056	0.00409492	0.00412488	0.00416918
	602.043	0.00413793				602.043	0.00391738	0.00430609	0.00419951	0.00432278	0.00417245	0.00413298	0.00443294	0.00401493				691.306	0.00437177	0.00396613	0.00435273	0.00408834	0.00429201	0.00396727	0.00416651	0.00409604				602.043	0.00415398	0.00413228	0.00413793	0.00432842	0.0041999	0.00424723	0.00431868	0.0041468				691.306	0.00411897	0.00409808	0.00415628	0.00410823	0.00408668	0.00411198	0.00414074
	606.529	0.00412337				606.529	0.00439771	0.00412789	0.00413106	0.00449119	0.00409341	0.00445909	0.00417183	0.00408116				695.743	0.00375013	0.00403804	0.00370017	0.00425804	0.00415491	0.00411984	0.00404684	0.00408612				606.529	0.00413812	0.00411219	0.00412337	0.00431659	0.00417726	0.00421906	0.00429751	0.00410348				695.743	0.00416907	0.00414285	0.00418044	0.00415297	0.00412385	0.00414323	0.00420622
	611.013	0.00410078				611.013	0.00381978	0.00398543	0.00413126	0.00432341	0.00385602	0.00454079	0.00421566	0.00482275				700.179	0.00440783	0.00399993	0.00407634	0.00400748	0.00379351	0.00404003	0.00416956	0.0040439				611.013	0.00411716	0.00409407	0.00410078	0.00429706	0.0041583	0.00418989	0.00427262	0.00411002				700.179	0.00417041	0.00413481	0.0041517	0.0041529	0.00410472	0.0041277	0.00418165
	615.494	0.00410902				615.494	0.00404371	0.00427099	0.00392581	0.00423975	0.00397516	0.00450032	0.0043031	0.00402667				704.611	0.00422495	0.00406477	0.00404113	0.00430341	0.00413786	0.00407333	0.00405003	0.00419707				615.494	0.00412654	0.00410722	0.00410902	0.00429025	0.00416011	0.0041792	0.00426891	0.00411617				704.611	0.00416278	0.00413197	0.00413872	0.00414356	0.00410978	0.00411729	0.00420105
	619.973	0.00415858				619.973	0.00417152	0.00416434	0.00385759	0.00440835	0.00409436	0.0045414	0.0043035	0.00390593				709.042	0.00399693	0.00405658	0.00400139	0.00413705	0.0038089	0.0040662	0.00417288	0.00412273				619.973	0.00417161	0.00416472	0.00415858	0.00427269	0.00418412	0.00419732	0.00425984	0.00417942				709.042	0.00413776	0.0041247	0.00412812	0.00412442	0.00412082	0.00410763	0.00416522
	624.45	0.0041603				624.45	0.00407491	0.00391511	0.00437235	0.00453498	0.00417402	0.0041751	0.00447817	0.00415846				713.47	0.00442699	0.00404859	0.00423607	0.00418093	0.00415361	0.00413483	0.00413426	0.00447148				624.45	0.00416945	0.00416738	0.0041603	0.00426885	0.00418414	0.00418461	0.00426153	0.00415761				713.47	0.00413856	0.00414942	0.00412466	0.00412837	0.0041693	0.00412887	0.00413831
	628.924	0.00408921				628.924	0.00406989	0.00405825	0.00430429	0.00411525	0.00413494	0.00401258	0.00434803	0.00354849				717.896	0.0038704	0.00400417	0.00399083	0.00418284	0.00395328	0.00393905	0.00389379	0.00397464				628.924	0.00410328	0.00408533	0.00408921	0.0042563	0.00413291	0.00413048	0.00422099	0.00408362				717.896	0.00413649	0.00415927	0.00411906	0.00412116	0.00419612	0.00412864	0.00410833
	633.396	0.00408455				633.396	0.00406494	0.00413013	0.00430489	0.00441014	0.00445238	0.00405384	0.00434861	0.00466305				722.319	0.00419118	0.00421618	0.00412288	0.00418482	0.00413798	0.00400798	0.00397647	0.00419366				633.396	0.00409555	0.00408032	0.00408455	0.00425054	0.00412369	0.0041161	0.00421082	0.00408946				722.319	0.00412739	0.00415266	0.00411493	0.00411722	0.00419328	0.00413003	0.00411924
	637.865	0.004096				637.865	0.00383561	0.00413077	0.00382311	0.00420071	0.00421542	0.00409517	0.0043057	0.00382736				726.74	0.00381769	0.00395247	0.00404932	0.00401874	0.00396969	0.00430382	0.00418037	0.00392491				637.865	0.00410813	0.00409618	0.004096	0.00423484	0.00412791	0.0041087	0.00420624	0.00408148				726.74	0.00411361	0.0041337	0.00411143	0.00410468	0.00415531	0.00411562	0.00412076
	642.332	0.00415424				642.332	0.00424723	0.00441678	0.0039929	0.00420149	0.00413694	0.00409581	0.00404508	0.0042297				731.158	0.00348093	0.00416482	0.00390729	0.00397882	0.00437837	0.00395731	0.0039805	0.00391658				642.332	0.00416092	0.00416763	0.00415424	0.0042333	0.00416466	0.0041353	0.00421537	0.00413877				731.158	0.00410548	0.00411925	0.00411401	0.00410022	0.00411584	0.00410956	0.00412
	646.796	0.00415048				646.796	0.00417789	0.00416793	0.00412806	0.00416032	0.00409814	0.00409652	0.00413295	0.00418215				735.574	0.00427738	0.00437733	0.00434827	0.00406508	0.00401751	0.00417784	0.0043057	0.00400603				646.796	0.00415362	0.00416112	0.00415048	0.00421964	0.00416035	0.00412783	0.00420727	0.00414717				735.574	0.00411809	0.00411287	0.00410673	0.00411107	0.00410222	0.0040996	0.00412995
	651.258	0.00410667				651.258	0.00394833	0.00427578	0.00405758	0.00416123	0.00413863	0.00411766	0.00417734	0.00398479				739.988	0.0041968	0.00404088	0.0041036	0.00419344	0.00426618	0.00443629	0.00434828	0.00451855				651.258	0.00411192	0.00410478	0.00410667	0.00421808	0.00412839	0.00410494	0.00419623	0.00411893				739.988	0.00416164	0.00413786	0.00411066	0.00414194	0.00410926	0.00410999	0.00421348
	655.717	0.00409357				655.717	0.00426409	0.00413407	0.00388431	0.00407815	0.00413958	0.0041349	0.00422178	0.00442529				744.399	0.00426258	0.00418048	0.00416764	0.0041117	0.00422638	0.0040524	0.00402747	0.00395772				655.717	0.00409736	0.00409064	0.00409357	0.00420713	0.00411115	0.00409391	0.00417715	0.00407766				744.399	0.00419752	0.00415178	0.00411366	0.00416711	0.00410773	0.00411556	0.00423757
	660.174	0.00410171				660.174	0.00413097	0.00459869	0.00391686	0.00424732	0.00402178	0.00404635	0.00404852	0.00447915				748.808	0.00418231	0.0041372	0.00419697	0.00432427	0.0043471	0.00427332	0.00390866	0.00401515				660.174	0.00410503	0.00410392	0.00410171	0.00420482	0.00411922	0.00409852	0.00417913	0.00416561				748.808	0.00423041	0.0041716	0.00412125	0.00419007	0.00411882	0.00412461	0.00433292
	664.629	0.00410441				664.629	0.00399797	0.00413617	0.00439523	0.00399624	0.00398327	0.00387611	0.00439796	0.00348334				753.215	0.00406565	0.00431371	0.00402066	0.00420065	0.00398692	0.00407865	0.00407262	0.00439805				664.629	0.00410434	0.00410104	0.00410441	0.00419416	0.00411897	0.00409491	0.00416483	0.00414677				753.215	0.00425753	0.00419088	0.00411429	0.00421083	0.0041389	0.00413011	0.0043385
	669.081	0.0041038				669.081	0.00399337	0.00374505	0.0042565	0.00408148	0.00430128	0.00378754	0.00431193	0.00432604				757.619	0.00405879	0.0042707	0.00411876	0.0042032	0.00468524	0.00407306	0.00427704	0.0041305				669.081	0.00410291	0.00410512	0.0041038	0.00418923	0.00411714	0.00410345	0.00416278	0.00412765				757.619	0.00430128	0.00421911	0.0041261	0.00424629	0.0041609	0.00415998	0.00440864
	673.531	0.0041056				673.531	0.00405302	0.00399593	0.00394642	0.00412475	0.00414409	0.00418805	0.00426952	0.0036314				762.021	0.00445413	0.00415462	0.00421697	0.00399566	0.00413294	0.00406759	0.00383537	0.00490409				673.531	0.004108	0.00410629	0.0041056	0.00418058	0.00412106	0.00410359	0.00415097	0.00414131				762.021	0.00427264	0.00420092	0.00412465	0.0042351	0.00416124	0.00415154	0.00433297
	677.978	0.00410564				677.978	0.00411278	0.00417556	0.00415074	0.00399996	0.00406619	0.00405904	0.00414006	0.00417506				766.42	0.00419171	0.00400207	0.00428101	0.00399836	0.00431843	0.00425121	0.00412071	0.00401876				677.978	0.00410498	0.00410984	0.00410564	0.00417424	0.00411393	0.00409816	0.00415162	0.00416398				766.42	0.00422033	0.00416704	0.00412766	0.0041871	0.00414699	0.00413365	0.00428134
	682.423	0.00410487				682.423	0.00433301	0.00414129	0.00414941	0.00416946	0.00410718	0.00417466	0.00427199	0.00370398				770.817	0.00422119	0.00399608	0.00396798	0.00412724	0.00453615	0.00424597	0.00412343	0.00375167				682.423	0.0041015	0.00411156	0.00410487	0.00416819	0.00410631	0.0040944	0.00414425	0.0041825				770.817	0.00416932	0.00413922	0.00413575	0.00415002	0.00413898	0.00413357	0.00422363
	686.866	0.0041087				686.866	0.00400797	0.00385747	0.00401102	0.00421293	0.00410863	0.00420893	0.00422977	0.00420853				775.212	0.00414108	0.00417326	0.0041008	0.00421415	0.00449744	0.00405188	0.00428626	0.0043956				686.866	0.00410464	0.00411368	0.0041087	0.00416861	0.00410906	0.00409414	0.00414695	0.00416808				775.212	0.00414599	0.00413599	0.00413814	0.00413053	0.00413525	0.00413828	0.00420169
	691.306	0.00410691				691.306	0.00429201	0.00389469	0.00435273	0.00408834	0.00407056	0.00399888	0.00401339	0.00418852				779.604	0.00402457	0.00424074	0.004028	0.00413302	0.00391366	0.00397128	0.00416645	0.00399869				691.306	0.0041021	0.00412014	0.00410691	0.00415631	0.00409576	0.00408731	0.00413544	0.00414367				779.604	0.00411902	0.00413907	0.0041346	0.00411173	0.00413116	0.00414672	0.00417966
	695.743	0.00415164				695.743	0.00415491	0.00403563	0.00370017	0.00425804	0.00395022	0.00431864	0.0045375	0.00476919				783.994	0.0042737	0.00416191	0.00409245	0.00396789	0.00397144	0.00423093	0.0040871	0.00395976				695.743	0.00414975	0.00417087	0.00415164	0.00418051	0.00413574	0.00412356	0.00415958	0.00420438				783.994	0.00410255	0.00413995	0.0041387	0.00410283	0.00412816	0.00415823	0.00414511
	700.179	0.00415092				700.179	0.00379351	0.00435475	0.00407634	0.00400748	0.00406751	0.00427184	0.00405994	0.00456267				788.382	0.00441333	0.00430285	0.00436274	0.00388691	0.00425387	0.00418833	0.00400782	0.00431135				700.179	0.00414799	0.0041717	0.00415092	0.00415178	0.00412198	0.00410438	0.00413804	0.00417711				788.382	0.00407289	0.0041155	0.00413524	0.00407126	0.00410252	0.00414094	0.00410064
	704.611	0.00413985				704.611	0.00413786	0.0041745	0.00404113	0.00430341	0.00414371	0.00414368	0.00423574	0.00435664				792.767	0.0041145	0.00400461	0.00415309	0.00422634	0.00386293	0.00410805	0.00404945	0.00417511				704.611	0.00414572	0.00416356	0.00413985	0.00413882	0.00411668	0.00411024	0.00412881	0.00421178				792.767	0.00405159	0.00409347	0.00413986	0.00405383	0.00408491	0.00412671	0.00408159
	709.042	0.00412115				709.042	0.0038089	0.0040564	0.00400139	0.00413705	0.00390316	0.00389343	0.00401963	0.00403854				797.15	0.00425441	0.00396275	0.00411499	0.00418755	0.00363248	0.00410346	0.0038892	0.00458522				709.042	0.00413601	0.00413818	0.00412115	0.00412804	0.0041096	0.00412058	0.0041149	0.00417256				797.15	0.0040374	0.00407458	0.00413177	0.00404176	0.00406156	0.00410628	0.00407587
	713.47	0.00412068				713.47	0.00415361	0.0042952	0.00423607	0.00418093	0.00397953	0.00413222	0.00415201	0.0037584				801.53	0.00395586	0.00403082	0.00407165	0.00423291	0.00426809	0.00409896	0.0042944	0.00379199				713.47	0.00415948	0.00413845	0.00412068	0.00412467	0.00413461	0.00417194	0.00412961	0.00413592				801.53	0.00404555	0.00407495	0.00413944	0.00404954	0.00406492	0.0041057	0.00408862
	717.896	0.00411769				717.896	0.00395328	0.00389005	0.00399083	0.00418284	0.00397676	0.00437113	0.00419735	0.00407883				805.908	0.00384019	0.00395257	0.00385707	0.00423633	0.00410205	0.00417016	0.0040939	0.00400752				717.896	0.004168	0.00413545	0.00411769	0.00411913	0.00414088	0.00419665	0.00412302	0.00410659				805.908	0.00404747	0.00406765	0.00412673	0.00405141	0.00408288	0.00410023	0.0040709
	722.319	0.00411363				722.319	0.00413798	0.00416287	0.00412288	0.00418482	0.00425132	0.00395826	0.00424276	0.00387454				810.284	0.00387085	0.00409376	0.00415701	0.00411372	0.00398931	0.00435482	0.00417616	0.00370271				722.319	0.00415725	0.00412715	0.00411363	0.00411479	0.00414035	0.00419224	0.00412988	0.0041164				810.284	0.00405772	0.0040795	0.00412861	0.00405882	0.0041398	0.00410725	0.00408297
	726.74	0.00410346				726.74	0.00396969	0.00375735	0.00404932	0.00401874	0.0040507	0.00419741	0.00424468	0.00404574				814.658	0.00397474	0.00427142	0.00383974	0.0041173	0.00416577	0.00404828	0.00405656	0.00378718				726.74	0.00413261	0.00411256	0.00410346	0.00411145	0.00413107	0.00415488	0.00411103	0.0041218				814.658	0.0040649	0.0040823	0.00412106	0.00406993	0.00418594	0.00411402	0.00407064
	731.158	0.00409815				731.158	0.00437837	0.00385147	0.00390729	0.00397882	0.00432541	0.00386626	0.0040289	0.00376721				819.029	0.00378636	0.00419295	0.00393334	0.00424706	0.00389375	0.00393079	0.00426012	0.00426234				731.158	0.00411946	0.00410579	0.00409815	0.00411413	0.00411545	0.00411573	0.00411008	0.00412621				819.029	0.004104	0.00410581	0.00412013	0.0041035	0.00418396	0.00412055	0.00416269
	735.574	0.00410828				735.574	0.00401751	0.0043026	0.00434827	0.00406508	0.00424377	0.0040649	0.00394385	0.00375161				823.397	0.00436281	0.00440745	0.00409573	0.00420878	0.00448813	0.0043047	0.00401725	0.0040872				735.574	0.00412043	0.00411751	0.00410828	0.00410685	0.00410483	0.00410212	0.00409898	0.00413158				823.397	0.00417367	0.00415106	0.00411591	0.00415865	0.00414454	0.0041307	0.00418759
	739.988	0.00413904				739.988	0.00426618	0.00411217	0.0041036	0.00419344	0.00396417	0.00405992	0.00407664	0.00414897				827.764	0.00413499	0.00403634	0.00418975	0.00404449	0.00389633	0.00414961	0.00389561	0.00430273				739.988	0.00414814	0.00416405	0.00413904	0.00411067	0.00412148	0.00411069	0.00410671	0.00421384				827.764	0.00422865	0.00418693	0.00411307	0.00420451	0.00412473	0.00413729	0.00421906
	744.399	0.0041672				744.399	0.00422638	0.00420739	0.00416764	0.0041117	0.00415991	0.00446248	0.0042095	0.00443415				832.128	0.00434536	0.00392159	0.00431825	0.00413248	0.00423502	0.00407019	0.00405672	0.00406312				744.399	0.004167	0.00419851	0.0041672	0.00411351	0.00413258	0.00410731	0.00411092	0.00424776				832.128	0.00421439	0.00417747	0.00410222	0.0041954	0.00410885	0.00412721	0.00419081
	748.808	0.0041925				748.808	0.0043471	0.00423161	0.00419697	0.00432427	0.00423692	0.004254	0.00395044	0.00471966				836.49	0.00408078	0.00435607	0.00420693	0.0042626	0.00441376	0.00440658	0.00425829	0.00421415				748.808	0.00418773	0.00423242	0.0041925	0.00412138	0.00414645	0.0041202	0.00411731	0.00434184				836.49	0.00418066	0.00415932	0.00410523	0.00417185	0.00412574	0.00411986	0.00414978
	753.215	0.00421352				753.215	0.00398692	0.00414916	0.00402066	0.00420065	0.0042744	0.0041271	0.00412699	0.00361766				840.849	0.0040357	0.0040585	0.00406151	0.00405655	0.00420801	0.00410058	0.00393492	0.00413714				753.215	0.00420932	0.00426025	0.00421352	0.00411442	0.00416033	0.00413835	0.00412292	0.00435181				840.849	0.0041501	0.00413682	0.00409665	0.00415076	0.0041664	0.00411402	0.00414266
	757.619	0.00424737				757.619	0.00468524	0.00413833	0.00411876	0.0042032	0.00399511	0.00444849	0.00430361	0.00487904				845.206	0.0040639	0.00423693	0.00415629	0.00418685	0.00441957	0.00432377	0.00385365	0.00415718				757.619	0.00424018	0.00430539	0.00424737	0.00412603	0.00418881	0.00416147	0.00415058	0.00441338				845.206	0.00417803	0.00416593	0.00410322	0.00417656	0.00426749	0.00414307	0.00412131
	762.021	0.00423555				762.021	0.00413294	0.0041991	0.00421697	0.00399566	0.00415155	0.0042403	0.00421898	0.00452784				849.56	0.00416539	0.00393956	0.00397693	0.00414912	0.00415039	0.00428249	0.00413585	0.00424259				762.021	0.00422164	0.00427376	0.00423555	0.00412478	0.00417472	0.00416217	0.0041429	0.00434715				849.56	0.00424982	0.00422152	0.0040982	0.00423676	0.00439268	0.00417965	0.00416159
	766.42	0.00418872				766.42	0.00431843	0.00426014	0.00428101	0.00399836	0.00387242	0.00427668	0.00404731	0.00470207				853.913	0.00441325	0.00408159	0.0042435	0.00427961	0.00449089	0.00431688	0.00421154	0.0041331				766.42	0.00417978	0.00422219	0.00418872	0.00412757	0.00414867	0.0041473	0.00413382	0.00428538				853.913	0.00430708	0.00427178	0.00410089	0.00428014	0.00451005	0.00421667	0.00422722
	770.817	0.00414991				770.817	0.00453615	0.00414313	0.00396798	0.00412724	0.00418743	0.00406869	0.00413704	0.00416391				858.263	0.00403993	0.00404027	0.00413306	0.00403191	0.00435064	0.00457811	0.00424695	0.00460944				770.817	0.00414617	0.00417046	0.00414991	0.00413583	0.00413274	0.0041384	0.00413955	0.00423271				858.263	0.00427019	0.00424599	0.00409123	0.00425515	0.00452309	0.00420746	0.00420239
	775.212	0.00413144				775.212	0.00449744	0.00420468	0.0041008	0.00421415	0.00410647	0.00390153	0.00418329	0.00418867				862.61	0.00436124	0.00403567	0.00443425	0.00399447	0.00405034	0.00431033	0.00383823	0.00424025				775.212	0.00413441	0.00414689	0.00413144	0.00413801	0.00413851	0.00413658	0.0041403	0.00420143				862.61	0.00421333	0.00419515	0.00409963	0.00420891	0.00444658	0.00418036	0.00415653
	779.604	0.00411706				779.604	0.00391366	0.00415947	0.004028	0.00413302	0.00422362	0.00381596	0.00401184	0.00485136				866.956	0.00402481	0.00399456	0.00391268	0.0039151	0.00397482	0.00426938	0.00407578	0.00403397				779.604	0.00412199	0.00412074	0.00411706	0.00413441	0.0041569	0.00412953	0.00413467	0.00418333				866.956	0.00413931	0.00413519	0.00409521	0.00415039	0.0043586	0.00413335	0.00410504
	783.994	0.00410866				783.994	0.00397144	0.00422149	0.00409245	0.00396789	0.00422201	0.00413792	0.00405824	0.00468912				871.299	0.00390783	0.00399015	0.00359699	0.004046	0.00405993	0.00441748	0.00415189	0.00399059				783.994	0.00411677	0.00410376	0.00410866	0.00413878	0.00416478	0.00412803	0.00414294	0.00414472				871.299	0.00411251	0.00411659	0.0040991	0.00413343	0.00433478	0.0041294	0.00408648
	788.382	0.00407756				788.382	0.00425387	0.00424806	0.00436274	0.00388691	0.00418088	0.00417475	0.00406116	0.00445212				875.639	0.00397377	0.00402246	0.00407008	0.00409294	0.00408117	0.00430111	0.00410695	0.00407759				788.382	0.00408831	0.00407437	0.00407756	0.00413527	0.00414527	0.00410272	0.0041276	0.00410452				875.639	0.00413186	0.00412342	0.00409805	0.00415528	0.00433947	0.00413179	0.00408282
	792.767	0.00406017				792.767	0.00386293	0.00398954	0.00415309	0.00422634	0.00390219	0.0040487	0.00419482	0.00395282				879.978	0.00433226	0.00416468	0.00437188	0.00418202	0.00439122	0.00418481	0.00430442	0.0039371				792.767	0.00406948	0.00405214	0.00406017	0.00413988	0.00412005	0.00408536	0.00412422	0.00408197				879.978	0.00415406	0.00413987	0.00409909	0.00417674	0.00432688	0.00413439	0.0041229
	797.15	0.00404648				797.15	0.00363248	0.00405219	0.00411499	0.00418755	0.00398002	0.00412601	0.00415014	0.00397889				884.314	0.00414265	0.00423368	0.00422808	0.00418714	0.004541	0.00421977	0.00438083	0.00392697				797.15	0.00405479	0.00403787	0.00404648	0.00413171	0.0040964	0.00406248	0.00410897	0.00407644				884.314	0.00416005	0.00414284	0.00409592	0.00422579	0.00427124	0.00412378	0.0041116
	801.53	0.00405351				801.53	0.00426809	0.00407938	0.00407165	0.00423291	0.00393911	0.00395895	0.00432321	0.00468037				888.648	0.00406283	0.00415596	0.00425587	0.00406114	0.00433824	0.00421701	0.00413426	0.00401465				801.53	0.00405829	0.0040466	0.00405351	0.00413939	0.00409257	0.00406644	0.00410975	0.00409213				888.648	0.0041974	0.00416911	0.00409413	0.00435022	0.00424225	0.00411589	0.00414682
	805.908	0.00405142				805.908	0.00410205	0.00389278	0.00385707	0.00423633	0.00393787	0.0039957	0.00401725	0.00361917				892.979	0.00401971	0.00437121	0.00387233	0.00397698	0.00419986	0.00444109	0.00425124	0.0042652				805.908	0.00405857	0.00404708	0.00405142	0.00412677	0.00408433	0.00408268	0.0041072	0.00407113				892.979	0.00419063	0.0041629	0.00408656	0.00432654	0.00419781	0.004109	0.00417539
	810.284	0.00405999				810.284	0.00398931	0.0037777	0.00415701	0.00411372	0.00425354	0.00411403	0.00392913	0.00447116				897.308	0.00408565	0.00418386	0.00417122	0.00414194	0.00422207	0.00417393	0.00376255	0.004055				810.284	0.00407024	0.00405759	0.00405999	0.00412865	0.00409178	0.00413949	0.0041172	0.00407959				897.308	0.0041791	0.00415153	0.0040882	0.00423259	0.00415733	0.00409911	0.00418362
	814.658	0.00407005				814.658	0.00416577	0.00416206	0.00383974	0.0041173	0.00421285	0.00402872	0.00371041	0.00386053				901.635	0.00422484	0.00425287	0.00423031	0.00401276	0.00366721	0.00428478	0.00412204	0.00449545				814.658	0.00407386	0.00406522	0.00407005	0.00412105	0.00409594	0.00418464	0.00411987	0.00406957				901.635	0.004173	0.00414043	0.00408534	0.00418474	0.00412761	0.00408958	0.00421209
	819.029	0.00410236				819.029	0.00389375	0.00397601	0.00393334	0.00424706	0.00429104	0.00422871	0.00397084	0.00418785				905.959	0.00421798	0.00391929	0.0040496	0.00388365	0.00410679	0.00416894	0.00403738	0.0039604				819.029	0.00410468	0.0041045	0.00410236	0.00412025	0.00410951	0.00418332	0.00412438	0.00416784				905.959	0.00416241	0.00413507	0.00409253	0.00416334	0.00412896	0.00409184	0.00421916
	823.397	0.0041608				823.397	0.00448813	0.00439638	0.00409573	0.00420878	0.00429009	0.00442879	0.00414423	0.00451539				910.281	0.00388232	0.00420814	0.00400626	0.00421698	0.00409758	0.00409097	0.00443744	0.00362091				823.397	0.00415828	0.00417354	0.0041608	0.00411583	0.0041396	0.00414486	0.00412748	0.00418781				910.281	0.0041373	0.00411528	0.00408708	0.00413103	0.00415546	0.00408784	0.00416501
	827.764	0.00420505				827.764	0.00389633	0.00406801	0.00418975	0.00404449	0.00409118	0.00397704	0.00409991	0.00424301				914.601	0.0040585	0.00376493	0.00396313	0.004046	0.003832	0.00408866	0.00402987	0.00429025				827.764	0.00420167	0.00422938	0.00420505	0.00411326	0.00416409	0.00412406	0.00412922	0.00422272				914.601	0.00413844	0.00412537	0.00409498	0.00413395	0.00424373	0.00410889	0.004154
	832.128	0.00419615				832.128	0.00423502	0.0040251	0.00431825	0.00413248	0.00401116	0.0040958	0.00418632	0.00487105				918.919	0.00394242	0.00398075	0.00409163	0.0040012	0.00407976	0.00423759	0.00418779	0.00411413				832.128	0.00419005	0.00421479	0.00419615	0.00410225	0.00415715	0.0041089	0.00411502	0.0041905				918.919	0.00416115	0.00414902	0.00408777	0.00415145	0.00434055	0.00412228	0.00413341
	836.49	0.00417179				836.49	0.00441376	0.00423199	0.00420693	0.0042626	0.00420845	0.00449984	0.00418567	0.00399895				923.234	0.00415543	0.00430648	0.00404889	0.0041666	0.00410321	0.00431101	0.00394195	0.00406848				836.49	0.00416801	0.0041797	0.00417179	0.00410531	0.00414518	0.00412675	0.00410678	0.0041559				923.234	0.004203	0.00418674	0.00409695	0.00419105	0.00438165	0.00414651	0.00418535
	840.849	0.00414616				840.849	0.00420801	0.00404674	0.00406151	0.00405655	0.00393032	0.00392611	0.00414154	0.00473993				927.547	0.00444167	0.00455909	0.00424635	0.00395351	0.00377406	0.00453568	0.00414042	0.00402316				840.849	0.00414806	0.0041495	0.00414616	0.00409683	0.00412597	0.00416412	0.00410644	0.00414698				927.547	0.00422837	0.00420668	0.00409319	0.00422063	0.00433165	0.00414784	0.00418555
	845.206	0.00417167				845.206	0.00441957	0.00428959	0.00415629	0.00418685	0.00424621	0.00424883	0.00414102	0.00360568				931.858	0.00450875	0.00429928	0.0044097	0.00416082	0.00411859	0.00415573	0.00413706	0.00417332				845.206	0.0041741	0.00417823	0.00417167	0.00410321	0.00415682	0.00426641	0.00413192	0.00411252				931.858	0.00428461	0.00425211	0.00410356	0.00427466	0.00437353	0.0041813	0.00421983
	849.56	0.00423071				849.56	0.00415039	0.00399764	0.00397693	0.00414912	0.00428494	0.00432716	0.00409701	0.00438458				936.166	0.00406426	0.00418599	0.0043675	0.00420008	0.00446331	0.00449391	0.00385108	0.00403101				849.56	0.00423822	0.00424911	0.00423071	0.00409826	0.00420447	0.00438852	0.00415878	0.0041648				936.166	0.00433411	0.00429306	0.00410302	0.00432179	0.00447807	0.00422093	0.00427288
	853.913	0.0042756				853.913	0.00449089	0.00427644	0.0042435	0.00427961	0.0040465	0.0042426	0.00418372	0.00448851				940.472	0.0042047	0.00451208	0.00418832	0.00436551	0.00451955	0.00445424	0.00404981	0.0042143				853.913	0.00428817	0.00430788	0.0042756	0.00410086	0.00425272	0.00450287	0.00418644	0.00422625				940.472	0.00433727	0.00429787	0.00411044	0.00432694	0.00451128	0.00423077	0.00428093
	858.263	0.00424889				858.263	0.00435064	0.00419876	0.00413306	0.00403191	0.00400616	0.00436183	0.00427049	0.00470517				944.776	0.00467422	0.00428914	0.00442077	0.00411068	0.00435147	0.00422567	0.00424862	0.00452799				858.263	0.00426415	0.00426869	0.00424889	0.00409109	0.00422808	0.00451737	0.00418819	0.00419536				944.776	0.00432565	0.00428263	0.00411026	0.004315	0.00445223	0.00422034	0.0042946
	862.61	0.0042047				862.61	0.00405034	0.00415687	0.00443425	0.00399447	0.0040847	0.00439965	0.00405245	0.00375924				949.077	0.00426666	0.00406628	0.00441336	0.0041922	0.00427976	0.00426172	0.00408404	0.00412626				862.61	0.00420927	0.00421058	0.0042047	0.00409971	0.0041865	0.00444208	0.00416218	0.0041539				949.077	0.00430985	0.00426674	0.00411583	0.00430299	0.00437283	0.00419625	0.00424364
	866.956	0.00414408				866.956	0.00397482	0.00404379	0.00391268	0.0039151	0.00392569	0.0041116	0.00392156	0.00405129				953.376	0.00422472	0.00439263	0.00396036	0.00410566	0.00446479	0.00441121	0.0040407	0.00431035				866.956	0.00414377	0.00413713	0.00414408	0.00409504	0.00413304	0.00435436	0.004129	0.00410368				953.376	0.00430976	0.00425223	0.0041102	0.004295	0.00431293	0.00417893	0.00425014
	871.299	0.00412644				871.299	0.00405993	0.00418048	0.00359699	0.004046	0.00396477	0.00414957	0.00396466	0.00479364				957.673	0.00414635	0.00409672	0.00419328	0.00401919	0.0039444	0.00418285	0.00428013	0.00442963				871.299	0.00412146	0.00411086	0.00412644	0.00409898	0.00411945	0.00433187	0.00412718	0.00408903				957.673	0.00432915	0.00426763	0.00411273	0.00431511	0.00428851	0.004185	0.00431916
	875.639	0.00415016				875.639	0.00408117	0.00392501	0.00407008	0.00409294	0.00432076	0.00410613	0.0039207	0.00433588				961.968	0.00421431	0.00420359	0.0043235	0.00410092	0.00438632	0.00433249	0.00439849	0.00445157				875.639	0.00413313	0.00412952	0.00415016	0.00409809	0.00412126	0.00433513	0.00412749	0.00407964				961.968	0.00432204	0.00424908	0.00410716	0.00429646	0.00426674	0.00417003	0.00435432
	879.978	0.00416967				879.978	0.00439122	0.00413328	0.00437188	0.00418202	0.00416195	0.00434797	0.00409458	0.00436592				966.26	0.00428238	0.00390785	0.00424813	0.00409866	0.00425109	0.00444423	0.004315	0.00405083				879.978	0.00415097	0.00415214	0.00416967	0.00409909	0.00413492	0.00432354	0.00412827	0.00412031				966.26	0.00429522	0.00423016	0.0041086	0.00426422	0.00424945	0.00415725	0.00431725
	884.314	0.00421496				884.314	0.004541	0.0041277	0.00422808	0.00418714	0.00408243	0.00430467	0.00426853	0.003796				970.55	0.00416781	0.00427113	0.0044815	0.00409647	0.00411602	0.00425367	0.00415081	0.00413829				884.314	0.00415706	0.00415717	0.00421496	0.00409586	0.00413345	0.00426749	0.00412194	0.00410441				970.55	0.0042733	0.00421011	0.00410915	0.0042429	0.00420535	0.00414567	0.00437385
	888.648	0.00432918				888.648	0.00433824	0.00408657	0.00425587	0.00406114	0.004201	0.00434294	0.00418121	0.00442654				974.838	0.00430921	0.00390234	0.00426926	0.00417842	0.00417352	0.00451668	0.00414825	0.00403079				888.648	0.00419545	0.00419351	0.00432918	0.0040941	0.00414257	0.00423921	0.00410958	0.0041437				974.838	0.00426585	0.00419857	0.00411506	0.00423506	0.00416914	0.00414462	0.00432675
	892.979	0.00430535				892.979	0.00419986	0.00433086	0.00387233	0.00397698	0.00424043	0.00454425	0.00405039	0.00423206				979.124	0.00390221	0.00426579	0.00405717	0.0040923	0.00413495	0.00428845	0.00378229	0.00424881				892.979	0.00419094	0.00418706	0.00430535	0.00408653	0.0041355	0.00419591	0.00409941	0.00417372				979.124	0.00425775	0.00419448	0.00412148	0.00422638	0.00412683	0.00413674	0.00432682
	897.308	0.00421871				897.308	0.00422207	0.004076	0.00417122	0.00414194	0.00412151	0.00425671	0.0040503	0.00351262				983.407	0.00444532	0.00426323	0.00429096	0.00396423	0.00425688	0.00417367	0.00442603	0.00384895				897.308	0.00417426	0.00417649	0.00421871	0.00408826	0.0041302	0.00415584	0.00408675	0.00418139				983.407	0.0042672	0.00420927	0.00413532	0.00424059	0.0041079	0.00414416	0.00427333
	901.635	0.00417712				901.635	0.00366721	0.00428486	0.00423031	0.00401276	0.00408187	0.003847	0.00422449	0.00421869				987.688	0.00444029	0.00440719	0.00421629	0.00404638	0.00412238	0.00413454	0.00426215	0.00416498				901.635	0.0041602	0.00417246	0.00417712	0.00408527	0.00411673	0.0041267	0.00408176	0.00421154				987.688	0.00428929	0.00422881	0.00414361	0.00425826	0.00409625	0.00415622	0.00430997
	905.959	0.00415437				905.959	0.00410679	0.00399457	0.0040496	0.00388365	0.00408191	0.00413001	0.00400675	0.00413725				991.966	0.00417952	0.00422175	0.00417603	0.00417064	0.00427666	0.00409548	0.00454258	0.00428602				905.959	0.00415354	0.00416217	0.00415437	0.00409258	0.00411553	0.00412795	0.00408511	0.00422653				991.966	0.00433408	0.00426467	0.00415155	0.00430228	0.00411981	0.00418025	0.0043823
	910.281	0.00412194				910.281	0.00409758	0.00395401	0.00400626	0.00421698	0.00412161	0.00441309	0.00405039	0.00469362				996.243	0.00435747	0.004073	0.00447879	0.00416886	0.00411035	0.00428325	0.00437884	0.00395183				910.281	0.00413163	0.00413794	0.00412194	0.0040872	0.00410005	0.00415382	0.00408145	0.00418004				996.243	0.00438908	0.00430243	0.00413879	0.00434363	0.0041515	0.00419419	0.00445825
	914.601	0.00412722				914.601	0.003832	0.0039849	0.00396313	0.004046	0.00372574	0.0040036	0.00444253	0.00361784				1000.52	0.00457208	0.00458326	0.0050217	0.00412513	0.00471389	0.00466004	0.00425556	0.00504918				914.601	0.0041368	0.00413851	0.00412722	0.00409487	0.00411656	0.00424099	0.00410228	0.00415223				1000.52	0.00482675	0.0046218	0.0041362	0.0047127	0.00440337	0.00436537	0.00496987
	918.919	0.00414343				918.919	0.00407976	0.00376626	0.00409163	0.0040012	0.00424085	0.00420532	0.0039201	0.00359317				1004.79	0.0050792	0.00498379	0.00511898	0.00416552	0.0051572	0.00484794	0.00453621	0.00549611				918.919	0.00416571	0.00415942	0.00414343	0.00408776	0.00413548	0.0043348	0.004116	0.00412953				1004.79	0.00511916	0.00483277	0.00412703	0.00495552	0.00460217	0.00447258	0.00526539
	923.234	0.00418253				923.234	0.00410321	0.00429662	0.00404889	0.0041666	0.00408274	0.00448861	0.00413787	0.00386936				1009.06	0.00441684	0.00465222	0.00439347	0.00420598	0.00470265	0.00469576	0.00413037	0.00415402				923.234	0.00420584	0.00420078	0.00418253	0.00409688	0.0041695	0.00437562	0.00413405	0.00419458				1009.06	0.00458534	0.00444348	0.00413147	0.00450618	0.00432751	0.00427785	0.0046598
	927.547	0.00421461				927.547	0.00377406	0.00472011	0.00424635	0.00395351	0.00420018	0.00448675	0.00387596	0.00429633				1013.33	0.00412007	0.00402787	0.00431956	0.00420448	0.004152	0.00439248	0.00400731	0.00398322				927.547	0.00423111	0.00422387	0.00421461	0.0040932	0.00418029	0.00432678	0.00413176	0.00418767				1013.33	0.00434851	0.00427055	0.00412196	0.00430832	0.00418989	0.00418322	0.00430206
	931.858	0.00426205				931.858	0.00411859	0.00446612	0.0044097	0.00416082	0.00408005	0.00440348	0.00396241	0.00389881				1017.59	0.00418892	0.00398932	0.00417718	0.00424508	0.00437118	0.00405148	0.00388432	0.00433308				931.858	0.00428272	0.00428344	0.00426205	0.00410346	0.00421631	0.00436956	0.00416609	0.00422595				1017.59	0.00425328	0.00420834	0.00413114	0.00423859	0.0041604	0.00415709	0.00418283
	936.166	0.00431161				936.166	0.00446331	0.00428355	0.0043675	0.00420008	0.004237	0.00427952	0.00413586	0.00421461				1021.85	0.00396547	0.0042437	0.00406922	0.00390744	0.00385286	0.00393729	0.00412486	0.0041301				936.166	0.00432798	0.00432999	0.00431161	0.00410291	0.00425672	0.00447339	0.00419477	0.00428214				1021.85	0.0041959	0.00416664	0.0041342	0.00419335	0.00416288	0.00415232	0.0041424
	940.472	0.00431608				940.472	0.00451955	0.0045647	0.00418832	0.00436551	0.00415627	0.00435935	0.00391739	0.00415594				1026.11	0.00421728	0.00398565	0.00420138	0.0041163	0.003944	0.00427669	0.00424432	0.00412247				940.472	0.00433235	0.0043326	0.00431608	0.00411047	0.00426566	0.00450526	0.00420364	0.00428336				1026.11	0.00423376	0.00420441	0.00414199	0.0042343	0.0042505	0.00417748	0.00419517
	944.776	0.00430569				944.776	0.00435147	0.00452498	0.00442077	0.00411068	0.00387757	0.00415404	0.00409096	0.00481053				1030.37	0.00417679	0.00438662	0.00409364	0.00424116	0.00403527	0.0043138	0.00395999	0.00395234				944.776	0.0043139	0.00432363	0.00430569	0.00411011	0.00424942	0.00444683	0.00420116	0.00429824				1030.37	0.00436082	0.0043028	0.00414465	0.00434854	0.00438378	0.00424327	0.00433027
	949.077	0.00428984				949.077	0.00427976	0.00412874	0.00441336	0.0041922	0.00383659	0.00427475	0.0040462	0.00452796				1034.63	0.0042826	0.00434837	0.00439747	0.00423998	0.00419079	0.00423761	0.00383728	0.00420528				949.077	0.00429825	0.00430874	0.00428984	0.00411589	0.00423077	0.00437072	0.00418067	0.00425157				1034.63	0.00439882	0.00434437	0.00416487	0.00439714	0.0044566	0.00427968	0.00432102
	953.376	0.00428346				953.376	0.00446479	0.00441018	0.00396036	0.00410566	0.00431054	0.00435455	0.00413217	0.00435844				1038.88	0.00442506	0.00401732	0.00422138	0.00423887	0.00431436	0.00427485	0.00415887	0.00410054				953.376	0.00428634	0.0043085	0.00428346	0.00411015	0.00421644	0.00430964	0.00416232	0.00425491				1038.88	0.00434973	0.0043154	0.00416945	0.00436554	0.004427	0.00426661	0.00421104
	957.673	0.00430603				957.673	0.0039444	0.00408546	0.00419328	0.00401919	0.00419049	0.00427134	0.00430531	0.00400189				1043.13	0.00416558	0.00427207	0.00418255	0.00423783	0.00440597	0.00476568	0.00431899	0.00406102				957.673	0.00430211	0.0043275	0.00430603	0.00411267	0.00422751	0.00428633	0.00416785	0.00432828				1043.13	0.00434683	0.00432475	0.00418017	0.0043824	0.00441217	0.00427361	0.00415701
	961.968	0.00428753				961.968	0.00438632	0.00422444	0.0043235	0.00410092	0.0039913	0.00378076	0.00426074	0.00435849				1047.38	0.00412549	0.00430725	0.00431527	0.00423685	0.00427319	0.00412278	0.00423687	0.00428189				961.968	0.00428245	0.00432174	0.00428753	0.00410717	0.00421338	0.00426415	0.00414854	0.00437158				1047.38	0.00428963	0.00428048	0.00418317	0.00434125	0.00434488	0.00424843	0.0041265
	966.26	0.00425823				966.26	0.00425109	0.00422086	0.00424813	0.00409866	0.00418823	0.00410512	0.00395491	0.00437798				1051.63	0.0043048	0.00445232	0.00437951	0.00410983	0.00423674	0.00419801	0.00403365	0.00391736				966.26	0.00426108	0.00429532	0.00425823	0.00410864	0.00419313	0.00424622	0.00414659	0.0043206				1051.63	0.00424714	0.00424858	0.00420053	0.00434054	0.00430993	0.00423694	0.00411093
	970.55	0.00423524				970.55	0.00411602	0.00396775	0.0044815	0.00409647	0.00426642	0.00447029	0.00412823	0.00432289				1055.88	0.00433801	0.00415817	0.00430671	0.00406695	0.0044249	0.0043489	0.0043959	0.00417083				970.55	0.00423534	0.00427572	0.00423524	0.00410926	0.00417847	0.00420446	0.00413844	0.00438712				1055.88	0.00427024	0.0042669	0.00420421	0.00448381	0.00431211	0.00423009	0.00411834
	974.838	0.00422904				974.838	0.00417352	0.00400002	0.00426926	0.00417842	0.00422586	0.00414288	0.00417096	0.00428698				1060.12	0.00440786	0.00470608	0.0045769	0.00440242	0.00506217	0.00449984	0.00431398	0.00458658				974.838	0.00422434	0.0042675	0.00422904	0.0041152	0.00417123	0.0041676	0.00413454	0.00433506				1060.12	0.00446997	0.00441014	0.00422376	0.00501044	0.00440676	0.00427975	0.00418326
	979.124	0.00421882				979.124	0.00413495	0.00421069	0.00405717	0.0040923	0.00406656	0.0039785	0.0042573	0.00425149				1064.36	0.00458746	0.00448528	0.00505291	0.00444373	0.00515433	0.00408396	0.00439367	0.00431934				979.124	0.00422132	0.00425916	0.00421882	0.00412154	0.00416609	0.00412625	0.00412761	0.00433518				1064.36	0.0045279	0.00445043	0.0042305	0.00517067	0.00442723	0.00429189	0.00422564
	983.407	0.00423222				983.407	0.00425688	0.00435013	0.00429096	0.00396423	0.00422418	0.00422163	0.00399528	0.00434767				1068.6	0.0048037	0.00415474	0.0047404	0.0042329	0.00463724	0.00434842	0.00410996	0.00414985				983.407	0.00423753	0.00426819	0.00423222	0.00413537	0.00417758	0.00410687	0.0041361	0.00428186				1068.6	0.00432828	0.00431085	0.00424595	0.00462053	0.00433488	0.00426565	0.00415853
	987.688	0.0042494				987.688	0.00412238	0.00445399	0.00421629	0.00404638	0.00422344	0.00426111	0.0042124	0.00414416				1072.83	0.00443524	0.00430016	0.00453085	0.0043584	0.00431269	0.00385708	0.00423016	0.00414316				987.688	0.00425785	0.00429153	0.0042494	0.00414371	0.0041947	0.00409696	0.00413811	0.004315				1072.83	0.00426338	0.0042654	0.00426524	0.00436694	0.00429555	0.00427201	0.00418449
	991.966	0.00429495				991.966	0.00427666	0.00409434	0.00417603	0.00417064	0.00426238	0.00368949	0.00456025	0.00360343				1077.07	0.00410342	0.00411619	0.00442427	0.0043999	0.0043731	0.00427283	0.00439082	0.00459205				991.966	0.00429242	0.00433523	0.00429495	0.00415174	0.0042305	0.00411987	0.00416556	0.00440443				1077.07	0.00427667	0.00427921	0.00428258	0.00434243	0.00430987	0.0042958	0.00423207
	996.243	0.00433746				996.243	0.00411035	0.00405573	0.00447879	0.00416886	0.00418257	0.00409579	0.00416775	0.00471346				1081.3	0.00446615	0.00426176	0.00476353	0.00427333	0.00417704	0.00419734	0.0046727	0.00403263				996.243	0.004334	0.00439191	0.00433746	0.00413888	0.00425983	0.00415244	0.00416375	0.00447068				1081.3	0.00429518	0.00430098	0.00429235	0.00434134	0.00434274	0.00431605	0.00425905
	1000.52	0.00470887				1000.52	0.00471389	0.00455214	0.0050217	0.00412513	0.00430086	0.0041762	0.00438506	0.00563629				1085.53	0.00431726	0.0039681	0.00445141	0.00435699	0.00404523	0.00431088	0.00414694	0.00412396				1000.52	0.00469197	0.00483409	0.00470887	0.00413593	0.00451519	0.00440328	0.00428629	0.00498439				1085.53	0.00430457	0.00431974	0.00430557	0.00433567	0.00436663	0.00434188	0.00432543
	1004.79	0.00495442				1004.79	0.0051572	0.00497732	0.00511898	0.00416552	0.00469646	0.00450113	0.00438466	0.00580927				1089.75	0.00449742	0.00458971	0.00424226	0.00423054	0.00458701	0.00415993	0.00446933	0.00398773				1004.79	0.0049254	0.00513059	0.00495442	0.00412676	0.00468771	0.00459876	0.00435011	0.00527518				1089.75	0.00430643	0.00433054	0.00431634	0.00432466	0.00438061	0.00436086	0.00435626
	1009.06	0.0045014				1009.06	0.00470265	0.00461801	0.00439347	0.00420598	0.00445844	0.00429646	0.00438433	0.00448222				1093.98	0.00427561	0.00451584	0.00420463	0.00397806	0.00458368	0.00419801	0.00414563	0.00378657				1009.06	0.00449036	0.00459069	0.0045014	0.0041314	0.004377	0.00432631	0.0042248	0.00466814				1093.98	0.00431572	0.00434802	0.00432416	0.00433018	0.00441155	0.00437888	0.00438471
	1013.33	0.00430126				1013.33	0.004152	0.0041518	0.00431956	0.00420448	0.00390366	0.0040511	0.00412273	0.00476837				1098.2	0.0042001	0.00436882	0.00426997	0.00423004	0.00429182	0.00423616	0.00426624	0.00439882				1013.33	0.00430128	0.00435019	0.00430126	0.00412208	0.00423314	0.00418966	0.00416031	0.00431089				1098.2	0.00433558	0.00435533	0.00431998	0.00435	0.0044255	0.00438377	0.00445229
	1017.59	0.00423096				1017.59	0.00437118	0.00411362	0.00417718	0.00424508	0.0038242	0.00433548	0.00425318	0.00426714				1102.42	0.00434398	0.00436831	0.0043354	0.00439801	0.00409626	0.00438775	0.00418498	0.00442565				1017.59	0.00422952	0.00425211	0.00423096	0.0041312	0.00418954	0.00415919	0.0041446	0.00418752				1102.42	0.00435165	0.00435437	0.00431978	0.00437826	0.00442471	0.00437401	0.00450049
	1021.85	0.00418451				1021.85	0.00385286	0.0041825	0.00406922	0.00390744	0.00425969	0.00404951	0.00416592	0.00361617				1106.64	0.0040859	0.00451429	0.00398947	0.00401963	0.00425359	0.00423706	0.00446725	0.00461527				1021.85	0.00418106	0.00419491	0.00418451	0.00413427	0.00416097	0.00416229	0.00414859	0.00415177				1106.64	0.00434948	0.00433727	0.00431132	0.00439399	0.00440034	0.00435534	0.00457219
	1026.11	0.00422541				1026.11	0.003944	0.00396617	0.00420138	0.0041163	0.00402195	0.00413029	0.0039045	0.00495346				1110.86	0.0041934	0.00425765	0.00408937	0.00439789	0.0045393	0.00412423	0.00418419	0.00441465				1026.11	0.00422024	0.00423337	0.00422541	0.00414215	0.00419345	0.00424793	0.00417119	0.0041915				1110.86	0.00432184	0.00430321	0.00430552	0.00437186	0.00433093	0.00432574	0.00455829
	1030.37	0.00433949				1030.37	0.00403527	0.00421337	0.00409364	0.00424116	0.00449718	0.00437411	0.00390447	0.00456562				1115.07	0.00408169	0.00429395	0.00418937	0.00439792	0.0042799	0.00446497	0.00430506	0.00450693				1030.37	0.00432836	0.00436071	0.00433949	0.00414452	0.0042784	0.00438109	0.00422096	0.0043285				1115.07	0.00431137	0.0042824	0.00429063	0.00435865	0.00426995	0.00429388	0.00456658
	1034.63	0.00438701				1034.63	0.00419079	0.00424668	0.00439747	0.00423998	0.00433879	0.00437353	0.00420938	0.00462816				1119.28	0.00448177	0.00385442	0.00459805	0.00422988	0.0047903	0.0042011	0.0041029	0.00453429				1034.63	0.00437076	0.00439736	0.00438701	0.00416475	0.00431952	0.00445331	0.00425589	0.00431285				1119.28	0.00435905	0.00430271	0.00427764	0.0043974	0.00425178	0.00428684	0.00467117
	1038.88	0.0043548				1038.88	0.00431436	0.00431574	0.00422138	0.00423887	0.00410127	0.00416929	0.00429658	0.0048035				1123.49	0.00426059	0.00429354	0.00432105	0.00410394	0.00453109	0.00446639	0.00446621	0.00465936				1038.88	0.00433839	0.0043464	0.0043548	0.00416954	0.00429656	0.00442306	0.00425038	0.00420636				1123.49	0.00447764	0.00437615	0.00425643	0.00455775	0.0042867	0.00430168	0.00480541
	1043.13	0.00436968				1043.13	0.00440597	0.00431355	0.00418255	0.00423783	0.00414104	0.0044133	0.00434029	0.00449149				1127.7	0.00469739	0.00484256	0.00469562	0.00423026	0.00545861	0.00424044	0.00430457	0.00497974				1043.13	0.00434869	0.00434116	0.00436968	0.00418011	0.00430555	0.00441003	0.00425748	0.00414594				1127.7	0.00467034	0.0045018	0.00424459	0.0049657	0.00435208	0.00432925	0.00487987
	1047.38	0.00433143				1047.38	0.00427319	0.00427578	0.00431527	0.00423685	0.0042205	0.00457588	0.00403562	0.00425475				1131.9	0.00498808	0.00454966	0.00531029	0.00418851	0.00609758	0.00435469	0.0042235	0.00530025				1047.38	0.00429663	0.00428479	0.00433143	0.00418334	0.00426715	0.00434344	0.00423769	0.00412192				1131.9	0.00478009	0.00457333	0.00422386	0.00547923	0.00436731	0.00430629	0.00483018
	1051.63	0.0043254				1051.63	0.00423674	0.0044164	0.00437951	0.00410983	0.00441884	0.00412736	0.00407945	0.00352965				1136.1	0.00440165	0.00418361	0.00465639	0.00439902	0.00494065	0.00424225	0.00446552	0.0040594				1051.63	0.0042621	0.00424113	0.0043254	0.00420057	0.0042472	0.00430729	0.00423253	0.00410484				1136.1	0.00446629	0.00435649	0.00422204	0.00497811	0.00422897	0.00422287	0.00456565
	1055.88	0.00446797				1055.88	0.0044249	0.00437879	0.00430671	0.00406695	0.0042212	0.00392336	0.00429756	0.00415483				1140.3	0.00403461	0.00403729	0.00420831	0.00414723	0.00455353	0.00390312	0.00426336	0.00408737				1055.88	0.00428865	0.00425864	0.00446797	0.00420414	0.00424581	0.00431063	0.00423563	0.00411003				1140.3	0.00411916	0.00410639	0.00419954	0.0042724	0.00408658	0.00411878	0.00435251
	1060.12	0.00498974				1060.12	0.00506217	0.00451957	0.0045769	0.00440242	0.00422165	0.00433059	0.00442861	0.00418013				1144.5	0.00432556	0.00403746	0.00417177	0.00431583	0.004391	0.00405536	0.00394012	0.004148				1060.12	0.0044646	0.00444432	0.00498974	0.00422363	0.00433668	0.00440345	0.00426952	0.00415671				1144.5	0.00403093	0.00404539	0.00418885	0.00407304	0.00405072	0.00409881	0.00427763
	1064.36	0.00514642				1064.36	0.00515433	0.00455344	0.00505291	0.00444373	0.0043806	0.00453416	0.00447263	0.00431822				1148.7	0.00392214	0.0040377	0.00420389	0.00414824	0.00393992	0.00394311	0.00406118	0.00417621				1064.36	0.00451723	0.00449806	0.00514642	0.00423062	0.00435678	0.00442602	0.00428049	0.00419594				1148.7	0.00403961	0.0040463	0.00417033	0.00404971	0.00404161	0.00409451	0.00432229
	1068.6	0.0046019				1068.6	0.00463724	0.00455174	0.0047404	0.0042329	0.00422278	0.00416737	0.00456025	0.00468163				1152.89	0.00406705	0.00407462	0.00389322	0.00427494	0.00397001	0.0039821	0.00402076	0.00387923				1068.6	0.00434322	0.00431282	0.0046019	0.00424579	0.0042783	0.00433349	0.00427673	0.00414097				1152.89	0.0040892	0.00407812	0.00416635	0.00408526	0.00406583	0.00410447	0.00434974
	1072.83	0.00435356				1072.83	0.00431269	0.00444312	0.00453085	0.0043584	0.00410463	0.00420808	0.00386397	0.0038825				1157.08	0.00399275	0.00392856	0.00406267	0.00393933	0.00412847	0.00413454	0.00406118	0.00397274				1072.83	0.00427933	0.00425622	0.00435356	0.00426519	0.00426179	0.00429461	0.00429371	0.00418197				1157.08	0.00413291	0.00410638	0.00415306	0.00412728	0.00409974	0.00411633	0.00438115
	1077.07	0.00433032				1077.07	0.0043731	0.00408494	0.00442427	0.0043999	0.00414497	0.00437109	0.00416949	0.00390882				1161.27	0.00435714	0.00422187	0.00419791	0.00406616	0.00438323	0.00379574	0.00430359	0.00419648				1077.07	0.00428932	0.00427216	0.00433032	0.0042826	0.0042829	0.0043101	0.00430259	0.00423032				1161.27	0.00414153	0.00410923	0.00414974	0.00414342	0.00413228	0.00411447	0.00436253
	1081.3	0.00432985				1081.3	0.00417704	0.00429744	0.00476353	0.00427333	0.00442301	0.00449341	0.00430086	0.00422692				1165.46	0.00410025	0.00396613	0.00399036	0.00406695	0.00425323	0.00447742	0.00414221	0.00399744				1081.3	0.00430858	0.00429124	0.00432985	0.00429241	0.00430751	0.00434138	0.00432314	0.00426922				1165.46	0.00415801	0.00410785	0.00413804	0.00417445	0.00412997	0.00410167	0.00441862
	1085.53	0.00432775				1085.53	0.00404523	0.00401075	0.00445141	0.00435699	0.00430508	0.00416761	0.00434518	0.00390787				1169.65	0.00398965	0.00411257	0.00426292	0.0040678	0.00405918	0.00432583	0.00418282	0.00422072				1085.53	0.00432115	0.00430079	0.00432775	0.00430547	0.0043313	0.00436667	0.0043496	0.00433045				1169.65	0.00424914	0.00417178	0.00414	0.00429188	0.00414676	0.00412151	0.00447855
	1089.75	0.00431728				1089.75	0.00458701	0.00465135	0.00424226	0.00423054	0.00434563	0.0040456	0.00417179	0.0039644				1173.83	0.00409844	0.00414845	0.00443271	0.00406872	0.00428214	0.0042121	0.00390042	0.00411881				1089.75	0.00432508	0.00430407	0.00431728	0.00431619	0.00435161	0.00438041	0.00436084	0.00437212				1173.83	0.0042656	0.00418035	0.00412756	0.00429636	0.00414641	0.00412502	0.00446105
	1093.98	0.00432704				1093.98	0.00458368	0.00443613	0.00420463	0.00397806	0.00430704	0.00433108	0.00439045	0.00413392				1178.01	0.00402328	0.00436744	0.0039511	0.0041958	0.00399178	0.00387167	0.00406232	0.00411461				1093.98	0.00433571	0.00431399	0.00432704	0.00432398	0.00437264	0.00440945	0.00438223	0.004389				1178.01	0.00418477	0.00413722	0.00413063	0.00417491	0.00413421	0.00411383	0.00436422
	1098.2	0.00434528				1098.2	0.00429182	0.0043993	0.00426997	0.00423004	0.00422893	0.00469811	0.00426074	0.00381628				1182.19	0.00380201	0.00414721	0.00388103	0.00407074	0.00408637	0.00379586	0.00410313	0.00424065				1098.2	0.00434726	0.00433405	0.00434528	0.00432001	0.0043765	0.00442408	0.0043846	0.00446989				1182.19	0.00410566	0.0040812	0.00412192	0.00408893	0.00409569	0.00408491	0.00432592
	1102.42	0.00436959				1102.42	0.00409626	0.00443388	0.0043354	0.00439801	0.0043093	0.00429107	0.00430531	0.00402418				1186.36	0.00416562	0.00400026	0.00408535	0.00398668	0.00398862	0.00417363	0.00398246	0.00374872				1102.42	0.00435359	0.00435025	0.00436959	0.00431968	0.00436819	0.00442363	0.00438103	0.00451893				1186.36	0.00407732	0.00405879	0.00411576	0.00405908	0.00406904	0.00406752	0.00433312
	1106.64	0.00438263				1106.64	0.00425359	0.00443286	0.00398947	0.00401963	0.00431054	0.00449524	0.00434994	0.00460758				1190.54	0.00420038	0.00378016	0.00425546	0.00381717	0.00382682	0.00417353	0.0040234	0.00397258				1106.64	0.00434244	0.00434759	0.00438263	0.00431125	0.00434984	0.00439837	0.00435723	0.0045975				1190.54	0.00408858	0.00406545	0.00411258	0.00406756	0.00407564	0.00406637	0.00432765
	1110.86	0.00436256				1110.86	0.0045393	0.00439626	0.00408937	0.00439789	0.00427224	0.0042513	0.00413331	0.00451621				1194.71	0.00405247	0.00403604	0.00397991	0.00402603	0.00366511	0.00424909	0.00410479	0.00422908				1110.86	0.00430854	0.00432	0.00436256	0.00430545	0.00431279	0.00433066	0.00433637	0.00458525				1194.71	0.00413946	0.0041027	0.00411751	0.00410795	0.00411666	0.00408923	0.00442094
	1115.07	0.00434817				1115.07	0.0042799	0.00446672	0.00418937	0.00439792	0.00415481	0.00449635	0.00430873	0.00446274				1198.88	0.00408739	0.00421877	0.00408161	0.00415089	0.00430526	0.00428691	0.00398367	0.00429051				1115.07	0.00429387	0.00431021	0.00434817	0.00429053	0.00428286	0.00427046	0.00430797	0.00458394				1198.88	0.00420421	0.00414014	0.00410491	0.00416076	0.0041526	0.0040993	0.00449187
	1119.28	0.00438842				1119.28	0.0047903	0.00400233	0.00459805	0.00422988	0.00419587	0.00429327	0.00448421	0.00455967				1203.05	0.0043417	0.00425514	0.00432055	0.00419175	0.00449651	0.0043248	0.00430685	0.00415687				1119.28	0.00432087	0.00435955	0.00438842	0.00427761	0.00428928	0.00425213	0.00429814	0.00469228				1203.05	0.00432967	0.00422997	0.00410771	0.00425626	0.00420094	0.00414621	0.00467185
	1123.49	0.00454476				1123.49	0.00453109	0.00425125	0.00432105	0.00410394	0.00443503	0.00429397	0.00444199	0.00409432				1207.21	0.00415749	0.00436479	0.00418239	0.00419064	0.00462371	0.00406041	0.0040647	0.00457637				1123.49	0.00441518	0.00447631	0.00454476	0.00425634	0.00433417	0.00428737	0.00429583	0.00483795				1207.21	0.00443487	0.00430715	0.00410031	0.00434816	0.00423716	0.00417513	0.00481074
	1127.7	0.00494172				1127.7	0.00545861	0.00503519	0.00469562	0.00423026	0.00427821	0.00462069	0.00435628	0.00449202				1211.38	0.00448507	0.00414504	0.00459293	0.0039374	0.00439821	0.00432519	0.00422646	0.00431282				1127.7	0.00457604	0.00466157	0.00494172	0.00424443	0.00440794	0.00435182	0.00431072	0.00490682				1211.38	0.0044196	0.00429903	0.00410317	0.00433723	0.00420908	0.00416836	0.00477891
	1131.9	0.0054366				1131.9	0.00609758	0.00478499	0.00531029	0.00418851	0.00427988	0.00462152	0.00444485	0.00383981				1215.54	0.00408174	0.00432805	0.00431778	0.00418861	0.00439723	0.00428768	0.00394406	0.00427711				1131.9	0.00468481	0.00475719	0.0054366	0.00422379	0.00442186	0.00436673	0.00428647	0.004831				1215.54	0.00435699	0.0042498	0.004094	0.00428284	0.00414632	0.00413462	0.00479453
	1136.1	0.00494609				1136.1	0.00494065	0.00428523	0.00465639	0.00439902	0.00424203	0.00401125	0.00466414	0.0048008				1219.7	0.00400744	0.00418165	0.00407701	0.00414566	0.00404345	0.00428803	0.0039848	0.00433909				1136.1	0.0044246	0.00444831	0.00494609	0.00422212	0.00427065	0.00422922	0.00423181	0.00457539				1219.7	0.0043818	0.00426958	0.00409911	0.00430181	0.00416312	0.00414906	0.0048492
	1140.3	0.00425652				1140.3	0.00455353	0.00417784	0.00420831	0.00414723	0.00388741	0.00429741	0.00423019	0.00414923				1223.85	0.00440837	0.00443801	0.00424777	0.00410278	0.00426703	0.00413728	0.00438908	0.00440118				1140.3	0.00411777	0.00411522	0.00425652	0.00419951	0.00410193	0.00408737	0.00414899	0.00438294				1223.85	0.00446206	0.00433932	0.00409679	0.0043715	0.0042385	0.00417966	0.00498279
	1144.5	0.004069				1144.5	0.004391	0.00421316	0.00417177	0.00431583	0.00404773	0.00401322	0.0041883	0.00436067				1228.01	0.00459009	0.00440157	0.00462434	0.00418605	0.00439449	0.00451569	0.00455111	0.0045935				1144.5	0.00403719	0.00402983	0.004069	0.00418885	0.00406285	0.00405259	0.00413577	0.00430525				1228.01	0.00455513	0.00441586	0.00409678	0.00444344	0.00436769	0.00424183	0.00510389
	1148.7	0.00404613				1148.7	0.00393992	0.00385628	0.00420389	0.00414824	0.00397049	0.0040143	0.00414646	0.00370969				1232.16	0.00466224	0.00429199	0.00445238	0.0040172	0.00474653	0.00440286	0.00430935	0.00485098				1148.7	0.00404225	0.00404096	0.00404613	0.00417036	0.00405648	0.00404404	0.00412676	0.00435493				1232.16	0.00462049	0.00448019	0.00409013	0.00450555	0.00452794	0.00428907	0.00516269
	1152.89	0.00408244				1152.89	0.00397001	0.00396308	0.00389322	0.00427494	0.00417057	0.00413767	0.00419171	0.00418428				1236.31	0.00440552	0.00458516	0.00421193	0.00426873	0.00490624	0.00481919	0.00418882	0.00475074				1152.89	0.00407942	0.0040913	0.00408244	0.00416657	0.00407995	0.00406748	0.0041273	0.00437648				1236.31	0.00469308	0.00453509	0.00409715	0.00456955	0.00469545	0.00434145	0.00519857
	1157.08	0.00412572				1157.08	0.00412847	0.00399863	0.00406267	0.00393933	0.00401428	0.00401665	0.00401902	0.00477167				1240.46	0.00491644	0.00454893	0.00462302	0.00418407	0.00496982	0.00478208	0.00427027	0.00487831				1157.08	0.00411326	0.00413404	0.00412572	0.00415299	0.00410272	0.00410112	0.00412555	0.00440447				1240.46	0.00472497	0.00456002	0.00409477	0.00459612	0.00479227	0.00436322	0.00521512
	1161.27	0.00414437				1161.27	0.00438323	0.00414124	0.00419791	0.00406616	0.00405609	0.00393643	0.00423838	0.00340888				1244.6	0.00465989	0.00498868	0.0044513	0.0041415	0.00474484	0.00466943	0.00439218	0.00474575				1161.27	0.00411614	0.00414136	0.00414437	0.0041497	0.00410335	0.00413213	0.00413077	0.0043813				1244.6	0.00474687	0.00458031	0.00409869	0.00462192	0.00484997	0.00438845	0.00523716
	1165.46	0.00417803				1165.46	0.00425323	0.00399863	0.00399036	0.00406695	0.00417718	0.00446743	0.00406582	0.00448443				1248.75	0.00491512	0.00469633	0.00465683	0.004099	0.00484066	0.00485907	0.00419107	0.00461328				1165.46	0.00411844	0.00415718	0.00417803	0.00413821	0.00409429	0.00413036	0.00411273	0.00444972				1248.75	0.00475577	0.00458171	0.00409301	0.00462717	0.00483161	0.00437925	0.00520453
	1169.65	0.0043048				1169.65	0.00405918	0.00414139	0.00426292	0.0040678	0.0040953	0.00422437	0.00428532	0.00454751				1252.89	0.00454908	0.00487996	0.00448527	0.00409859	0.00439136	0.00470864	0.00451504	0.00454598				1169.65	0.0041898	0.00424546	0.0043048	0.00414009	0.00413731	0.00414649	0.00412251	0.00449753				1252.89	0.00474908	0.00458048	0.0040989	0.00463471	0.00478803	0.00437635	0.00522216
[truncated: 494 more rows]

## Sheet: Supplementary Fig. S3
Fig. S3b (top, whole spectrum)		dims	stdev		Fig. S3b (bottom, fingerprint spectrum)		dims	stdev
		1	10.766				1	8.30242
[truncated: 19 more rows]

## Sheet: Supplementary Fig. S4
Fig. S4c	Cluster 0	Cluster 1	Cluster 2	Cluster 3	Cluster 4	Cluster 5				Fig. S4d	Cluster 0 LEFT	Cluster 0 CENTER	Cluster 0 RIGHT	Cluster 1 LEFT	Cluster 1 CENTER	Cluster 1 RIGHT	Cluster 2 LEFT	Cluster 2 CENTER	Cluster 2 RIGHT	Cluster 3 LEFT	Cluster 3 CENTER	Cluster 3 RIGHT	Cluster 4 LEFT	Cluster 4 CENTER	Cluster 4 RIGHT	Cluster 5 LEFT	Cluster 5 CENTER	Cluster 5 RIGHT
[truncated: 322 more rows]

[truncated: 7 more sheets: Supplementary Fig. S5, Supplementary Fig. S6, Supplementary Fig. S8, Supplementary Fig. S9, Supplementary Fig. S10, Supplementary Fig. S15, Supplementary Fig. S17]
